# Supplementary material for: ﻿François Roffiaen's terrestrial and freshwater gastropod types in the collection of the Royal Belgian Institute of Natural Sciences
Source: Zookeys. 2025 May 21;1239:103–21. doi: 10.3897/zookeys.1239.150840 (PMC12120496; doi:10.3897/zookeys.1239.150840)
Supplement: XML Treatment for Paludina contecta var. emiliana [file zookeys.1239.150840-treatment1.xml]

<!DOCTYPE tp:taxon-treatment
  PUBLIC "-//TaxonX//DTD Taxonomic Treatment Publishing DTD v0 20100105//EN" "tax-treatment-NSO.dtd">
<tp:taxon-treatment xmlns:tp="http://www.plazi.org/taxpub"><tp:treatment-meta><kwd-group><label>Taxon classification</label><kwd>
                  <named-content content-type="kingdom">Animalia</named-content>
                </kwd><kwd>
                  <named-content content-type="order">Architaenioglossa</named-content>
                </kwd><kwd>
                  <named-content content-type="family">Viviparidae</named-content>
                </kwd></kwd-group><mixed-citation publication-type="journal"><person-group><name><surname>Salvador</surname><given-names>Rodrigo Brincalepe</given-names></name><name><surname>d'Udekem d'Acoz</surname><given-names>Cedric</given-names></name><name><surname>Vinarski</surname><given-names>Maxim V.</given-names></name><name><surname>Samyn</surname><given-names>Yves</given-names></name><name><surname>Tomotani</surname><given-names>Barbara Mizumo</given-names></name></person-group><article-title>﻿François Roffiaen's terrestrial and freshwater gastropod types in the collection of the Royal Belgian Institute of Natural Sciences</article-title><source>Zookeys</source><day>21</day><month>05</month><year>2025</year><volume>1239</volume><fpage>103</fpage><lpage>121</lpage><pub-id pub-id-type="doi">10.3897/zookeys.1239.150840</pub-id></mixed-citation></tp:treatment-meta><tp:nomenclature><label>﻿</label><tp:taxon-name>
                <object-id xmlns:xlink="http://www.w3.org/1999/xlink" content-type="arpha" xlink:type="simple">D72C5B6C-A24A-5B27-9D70-E291162211DA</object-id>
                <tp:taxon-name-part taxon-name-part-type="genus" reg="Paludina">Paludina</tp:taxon-name-part>
                <tp:taxon-name-part taxon-name-part-type="species" reg="contecta">contecta</tp:taxon-name-part>
                <tp:taxon-name-part taxon-name-part-type="infraspecific-rank">var.</tp:taxon-name-part>
                <tp:taxon-name-part taxon-name-part-type="variety" reg="emiliana">emiliana</tp:taxon-name-part>
              </tp:taxon-name><tp:taxon-authority>Roffiaen, 1868</tp:taxon-authority><xref ref-type="fig" rid="F1">Fig. 1A</xref><tp:nomenclature-citation-list><tp:nomenclature-citation><tp:taxon-name>
                    <tp:taxon-name-part taxon-name-part-type="genus" reg="Paludina">Paludina</tp:taxon-name-part>
                    <tp:taxon-name-part taxon-name-part-type="species" reg="contecta">contecta</tp:taxon-name-part>
                    <tp:taxon-name-part taxon-name-part-type="infraspecific-rank">var.</tp:taxon-name-part>
                    <tp:taxon-name-part taxon-name-part-type="variety" reg="emiliana">emiliana</tp:taxon-name-part>
                  </tp:taxon-name><comment>Roffiaen, 1868: 80.</comment></tp:nomenclature-citation></tp:nomenclature-citation-list></tp:nomenclature><tp:treatment-sec sec-type="type material" id="SECID0EHKAE"><title>Type material.</title><p><named-content xmlns:xlink="http://www.w3.org/1999/xlink" content-type="dwc:institutional_code" xlink:title="Royal Belgian Institute of Natural Sciences" xlink:href="http://grbio.org/institution/royal-belgian-institute-natural-sciences" xlink:type="simple">RBINS</named-content> I.G.34957/MT.2029: 1 holotype, ex Roffiaen coll.</p></tp:treatment-sec><tp:treatment-sec sec-type="type locality" id="SECID0ESKAE"><title>Type locality.</title><p>Italy: Arona, Lago Maggiore, Italian shore of the lake. “[…] Lac Majeur, à Arona, sur la rive italienne” (<xref ref-type="bibr" rid="B29">Roffiaen 1868</xref>: 80).</p></tp:treatment-sec><tp:treatment-sec sec-type="Taxonomic status" id="SECID0E3KAE"><title>Taxonomic status.</title><p>Junior synonym of <italic><tp:taxon-name><tp:taxon-name-part taxon-name-part-type="genus" reg="Viviparus">Viviparus</tp:taxon-name-part><tp:taxon-name-part taxon-name-part-type="species" reg="contectus">contectus</tp:taxon-name-part></tp:taxon-name></italic> (Millet, 1813).</p></tp:treatment-sec><tp:treatment-sec sec-type="discussion" id="SECID0ENLAE"><title>Discussion.</title><p>According to the specimen’s label, it stems from the collection of Roffiaen, it is from the type locality and the word “type” is written on it in the same handwriting. Considering that the description of <xref ref-type="bibr" rid="B29">Roffiaen (1868)</xref> was based on a single shell, the present specimen can be considered the holotype.</p><p>This taxon was distinguished by <xref ref-type="bibr" rid="B29">Roffiaen (1868)</xref> as lacking coloured spiral bands and by the first whorls being purplish. Both colour variations are observed in <italic><tp:taxon-name><tp:taxon-name-part taxon-name-part-type="genus" reg="Viviparus">Viviparus</tp:taxon-name-part><tp:taxon-name-part taxon-name-part-type="species" reg="contectus">contectus</tp:taxon-name-part></tp:taxon-name></italic>, a species that is known from the region, and the shell shape of the present specimen (Fig. <xref ref-type="fig" rid="F1">1A</xref>) is likewise consistent with that species, including the “hammered” markings on the teleoconch (<xref ref-type="bibr" rid="B39">Welter-Schultes 2012</xref>; <xref ref-type="bibr" rid="B31">Rowson et al. 2021</xref>). Nevertheless, one key diagnostic feature of <italic><tp:taxon-name><tp:taxon-name-part taxon-name-part-type="genus" reg="Viviparus">V.</tp:taxon-name-part><tp:taxon-name-part taxon-name-part-type="species" reg="contectus">contectus</tp:taxon-name-part></tp:taxon-name></italic>, the sharply pointed tip of the spire (<xref ref-type="bibr" rid="B31">Rowson et al. 2021</xref>), is not observed in the present specimen. Still, <italic><tp:taxon-name><tp:taxon-name-part taxon-name-part-type="genus" reg="Viviparus">V.</tp:taxon-name-part><tp:taxon-name-part taxon-name-part-type="species" reg="contectus">contectus</tp:taxon-name-part></tp:taxon-name></italic> is known for conchological variation across its distribution (<xref ref-type="bibr" rid="B39">Welter-Schultes 2012</xref>) and, thus, <italic><tp:taxon-name><tp:taxon-name-part taxon-name-part-type="genus" reg="Paludina">Paludina</tp:taxon-name-part><tp:taxon-name-part taxon-name-part-type="species" reg="contecta">contecta</tp:taxon-name-part><tp:taxon-name-part taxon-name-part-type="subspecies" reg="emiliana">emiliana</tp:taxon-name-part></tp:taxon-name></italic> is here considered its junior synonym.</p><fig id="F1" position="float" orientation="portrait"><object-id xmlns:xlink="http://www.w3.org/1999/xlink" content-type="doi" xlink:type="simple">10.3897/zookeys.1239.150840.figure1</object-id><object-id xmlns:xlink="http://www.w3.org/1999/xlink" content-type="arpha" xlink:type="simple">873959EC-B182-5D7A-830F-30CEC23495E0</object-id><label>Figure 1.</label><caption><p><bold>A</bold> holotype of <tp:taxon-name><tp:taxon-name-part taxon-name-part-type="genus" reg="Paludina">Paludina</tp:taxon-name-part><tp:taxon-name-part taxon-name-part-type="species" reg="contecta">contecta</tp:taxon-name-part><tp:taxon-name-part taxon-name-part-type="infraspecific-rank">var.</tp:taxon-name-part><tp:taxon-name-part taxon-name-part-type="variety" reg="emiliana">emiliana</tp:taxon-name-part></tp:taxon-name> Roffiaen, 1868, <named-content xmlns:xlink="http://www.w3.org/1999/xlink" content-type="dwc:institutional_code" xlink:title="Royal Belgian Institute of Natural Sciences" xlink:href="http://grbio.org/institution/royal-belgian-institute-natural-sciences" xlink:type="simple">RBINS</named-content> I.G.34957/MT.2029 <bold>B</bold> syntype of <italic><tp:taxon-name><tp:taxon-name-part taxon-name-part-type="genus" reg="Valvata">Valvata</tp:taxon-name-part><tp:taxon-name-part taxon-name-part-type="species" reg="colbeaui">colbeaui</tp:taxon-name-part></tp:taxon-name></italic> Roffiaen, 1868, <named-content xmlns:xlink="http://www.w3.org/1999/xlink" content-type="dwc:institutional_code" xlink:title="Royal Belgian Institute of Natural Sciences" xlink:href="http://grbio.org/institution/royal-belgian-institute-natural-sciences" xlink:type="simple">RBINS</named-content> I.G.9154/MT.2041. Labels not to scale with shells.</p></caption><graphic xmlns:xlink="http://www.w3.org/1999/xlink" xlink:href="zookeys-1239-103_article-150840__-g001.jpg" position="float" orientation="portrait" xlink:type="simple" id="oo_1335040.jpg"><uri content-type="original_file" xlink:type="simple">https://binary.pensoft.net/fig/1335040</uri></graphic></fig></tp:treatment-sec><ref-list><ref id="B29"><mixed-citation xmlns:xlink="http://www.w3.org/1999/xlink" xlink:type="simple"><person-group><name name-style="western"><surname>Roffiaen</surname><given-names>F</given-names></name></person-group> (<year>1868</year>) <article-title>Mollusques terrestres et fluviatiles recueillis en Suisse.</article-title><source>Annales de la Société malacologique de Belgique</source><volume>3</volume>: <fpage>65</fpage>–<lpage>84</lpage>.</mixed-citation></ref><ref id="B39"><mixed-citation xmlns:xlink="http://www.w3.org/1999/xlink" xlink:type="simple"><person-group><name name-style="western"><surname>Welter-Schultes</surname><given-names>FW</given-names></name></person-group> (<year>2012</year>) <source>European Non-Marine Molluscs, a Guide for Species Identification.</source><publisher-name>Planet Poster Editions</publisher-name>, <publisher-loc>Göttingen</publisher-loc>, <size units="page">679 pp</size>.</mixed-citation></ref><ref id="B31"><mixed-citation xmlns:xlink="http://www.w3.org/1999/xlink" xlink:type="simple"><person-group><name name-style="western"><surname>Rowson</surname><given-names>B</given-names></name><name name-style="western"><surname>Powell</surname><given-names>H</given-names></name><name name-style="western"><surname>Willing</surname><given-names>M</given-names></name><name name-style="western"><surname>Dobson</surname><given-names>M</given-names></name><name name-style="western"><surname>Shaw</surname><given-names>H</given-names></name></person-group> (<year>2021</year>) <source>Freshwater Snails of Britain and Ireland.</source><publisher-name>FSC Publications</publisher-name>, <publisher-loc>Telford</publisher-loc>, <size units="page">191 pp</size>.</mixed-citation></ref></ref-list></tp:taxon-treatment>
