# Supplementary material for: ﻿François Roffiaen's terrestrial and freshwater gastropod types in the collection of the Royal Belgian Institute of Natural Sciences
Source: Zookeys. 2025 May 21;1239:103–21. doi: 10.3897/zookeys.1239.150840 (PMC12120496; doi:10.3897/zookeys.1239.150840)
Supplement: XML Treatment for Valvata colbeaui [file zookeys.1239.150840-treatment2.xml]

<!DOCTYPE tp:taxon-treatment
  PUBLIC "-//TaxonX//DTD Taxonomic Treatment Publishing DTD v0 20100105//EN" "tax-treatment-NSO.dtd">
<tp:taxon-treatment xmlns:tp="http://www.plazi.org/taxpub"><tp:treatment-meta><kwd-group><label>Taxon classification</label><kwd>
                  <named-content content-type="kingdom">Animalia</named-content>
                </kwd><kwd>
                  <named-content content-type="order">Architaenioglossa</named-content>
                </kwd><kwd>
                  <named-content content-type="family">Valvatidae</named-content>
                </kwd></kwd-group><mixed-citation publication-type="journal"><person-group><name><surname>Salvador</surname><given-names>Rodrigo Brincalepe</given-names></name><name><surname>d'Udekem d'Acoz</surname><given-names>Cedric</given-names></name><name><surname>Vinarski</surname><given-names>Maxim V.</given-names></name><name><surname>Samyn</surname><given-names>Yves</given-names></name><name><surname>Tomotani</surname><given-names>Barbara Mizumo</given-names></name></person-group><article-title>﻿François Roffiaen's terrestrial and freshwater gastropod types in the collection of the Royal Belgian Institute of Natural Sciences</article-title><source>Zookeys</source><day>21</day><month>05</month><year>2025</year><volume>1239</volume><fpage>103</fpage><lpage>121</lpage><pub-id pub-id-type="doi">10.3897/zookeys.1239.150840</pub-id></mixed-citation></tp:treatment-meta><tp:nomenclature><label>﻿</label><tp:taxon-name>
                <object-id xmlns:xlink="http://www.w3.org/1999/xlink" content-type="arpha" xlink:type="simple">5BC24B03-AB65-5322-946A-4E1501D8C77C</object-id>
                <tp:taxon-name-part taxon-name-part-type="genus" reg="Valvata">Valvata</tp:taxon-name-part>
                <tp:taxon-name-part taxon-name-part-type="species" reg="colbeaui">colbeaui</tp:taxon-name-part>
              </tp:taxon-name><tp:taxon-authority>Roffiaen, 1868</tp:taxon-authority><xref ref-type="fig" rid="F1">Fig. 1B</xref><tp:nomenclature-citation-list><tp:nomenclature-citation><tp:taxon-name>
                    <tp:taxon-name-part taxon-name-part-type="genus" reg="Valvata">Valvata</tp:taxon-name-part>
                    <tp:taxon-name-part taxon-name-part-type="species" reg="colbeaui">colbeaui</tp:taxon-name-part>
                  </tp:taxon-name><comment>Roffiaen, 1868: 81, pl. 1, fig. 1.</comment></tp:nomenclature-citation></tp:nomenclature-citation-list></tp:nomenclature><tp:treatment-sec sec-type="type material" id="SECID0EKSAE"><title>Type material.</title><p><named-content xmlns:xlink="http://www.w3.org/1999/xlink" content-type="dwc:institutional_code" xlink:title="Royal Belgian Institute of Natural Sciences" xlink:href="http://grbio.org/institution/royal-belgian-institute-natural-sciences" xlink:type="simple">RBINS</named-content> I.G.9154/MT.2041: 2 syntypes, ex Roffiaen coll., ex de Cort coll.</p></tp:treatment-sec><tp:treatment-sec sec-type="type locality" id="SECID0EVSAE"><title>Type locality.</title><p>Switzerland: Iseltwalt, Lake Brienz (Brienzersee). “Lac de Brientz à Iseltwalt” (<xref ref-type="bibr" rid="B29">Roffiaen 1868</xref>: 81).</p></tp:treatment-sec><tp:treatment-sec sec-type="Taxonomic status" id="SECID0E6SAE"><title>Taxonomic status.</title><p>Junior synonym of <italic><tp:taxon-name><tp:taxon-name-part taxon-name-part-type="genus" reg="Valvata">Valvata</tp:taxon-name-part><tp:taxon-name-part taxon-name-part-type="species" reg="antiqua">antiqua</tp:taxon-name-part></tp:taxon-name></italic> Morris, 1838 (see below).</p></tp:treatment-sec><tp:treatment-sec sec-type="discussion" id="SECID0EQTAE"><title>Discussion.</title><p>According to the label, the specimens stem from the collection of Roffiaen, they are from the type locality (Iseltwalt) and are labelled “types”. Thus, they can be considered syntypes. It is also worthwhile to note that the lot first became part of de Cort’s collection before being acquired by the <named-content xmlns:xlink="http://www.w3.org/1999/xlink" content-type="dwc:institutional_code" xlink:title="Royal Belgian Institute of Natural Sciences" xlink:href="http://grbio.org/institution/royal-belgian-institute-natural-sciences" xlink:type="simple">RBINS</named-content>.</p><p>Roffiaen’s shells correspond reasonably well to <italic><tp:taxon-name><tp:taxon-name-part taxon-name-part-type="genus" reg="Valvata">Valvata</tp:taxon-name-part><tp:taxon-name-part taxon-name-part-type="species" reg="antiqua">antiqua</tp:taxon-name-part></tp:taxon-name></italic> Morris, 1838, a morphospecies for which genetic data remains unavailable and, consequently, a variety of opinions on its taxonomic status and rank exists among malacologists. It is sometimes regarded as merely an infraspecific morph of <italic><tp:taxon-name><tp:taxon-name-part taxon-name-part-type="genus" reg="Valvata">V.</tp:taxon-name-part><tp:taxon-name-part taxon-name-part-type="species" reg="piscinalis">piscinalis</tp:taxon-name-part></tp:taxon-name></italic> thought to develop in large lakes, including the Alpine lakes (<xref ref-type="bibr" rid="B8">Falniowski 1989</xref>; <xref ref-type="bibr" rid="B28">Piechocki and Wawrzyniak-Wydrowska 2016</xref>). <xref ref-type="bibr" rid="B8">Falniowski (1989</xref>: 73) considered this morph <italic><tp:taxon-name><tp:taxon-name-part taxon-name-part-type="genus" reg="Valvata">Valvata</tp:taxon-name-part><tp:taxon-name-part taxon-name-part-type="species" reg="piscinalis">piscinalis</tp:taxon-name-part></tp:taxon-name></italic> f. <italic><tp:taxon-name><tp:taxon-name-part taxon-name-part-type="genus" reg="Valvata"/><tp:taxon-name-part taxon-name-part-type="species" reg="antiqua">antiqua</tp:taxon-name-part></tp:taxon-name><tp:taxon-name><tp:taxon-name-part taxon-name-part-type="genus" reg="Valvata"/><tp:taxon-name-part taxon-name-part-type="species" reg="colbeaui">colbeaui</tp:taxon-name-part></tp:taxon-name></italic>, an endemic to Lake Geneva. <xref ref-type="bibr" rid="B11">Glöer (2002)</xref> ranked it as a subspecies of <italic><tp:taxon-name><tp:taxon-name-part taxon-name-part-type="genus" reg="Valvata">V.</tp:taxon-name-part><tp:taxon-name-part taxon-name-part-type="species" reg="piscinalis">piscinalis</tp:taxon-name-part></tp:taxon-name></italic>, but this solution is untenable since the ranges of <italic><tp:taxon-name><tp:taxon-name-part taxon-name-part-type="genus" reg="Valvata">V.</tp:taxon-name-part><tp:taxon-name-part taxon-name-part-type="species" reg="piscinalis">piscinalis</tp:taxon-name-part><tp:taxon-name-part taxon-name-part-type="subspecies" reg="piscinalis">piscinalis</tp:taxon-name-part></tp:taxon-name></italic> and <italic><tp:taxon-name><tp:taxon-name-part taxon-name-part-type="genus" reg="Valvata">V.</tp:taxon-name-part><tp:taxon-name-part taxon-name-part-type="species" reg="piscinalis">piscinalis</tp:taxon-name-part><tp:taxon-name-part taxon-name-part-type="subspecies" reg="antiqua">antiqua</tp:taxon-name-part></tp:taxon-name></italic> broadly overlap. The latest publications tend to accept <italic><tp:taxon-name><tp:taxon-name-part taxon-name-part-type="genus" reg="Valvata">V.</tp:taxon-name-part><tp:taxon-name-part taxon-name-part-type="species" reg="antiqua">antiqua</tp:taxon-name-part></tp:taxon-name></italic> as a species, distinct from <italic><tp:taxon-name><tp:taxon-name-part taxon-name-part-type="genus" reg="Valvata">V.</tp:taxon-name-part><tp:taxon-name-part taxon-name-part-type="species" reg="piscinalis">piscinalis</tp:taxon-name-part></tp:taxon-name></italic> (<xref ref-type="bibr" rid="B37">Vinarski and Kantor 2016</xref>; <xref ref-type="bibr" rid="B12">Glöer 2019</xref>), although a DNA assessment of this insufficiently studied snail is urgently needed.</p><p><italic><tp:taxon-name><tp:taxon-name-part taxon-name-part-type="genus" reg="Valvata">Valvata</tp:taxon-name-part><tp:taxon-name-part taxon-name-part-type="species" reg="piscinalis">piscinalis</tp:taxon-name-part></tp:taxon-name></italic> (O.F. Müller, 1774) is a widespread species in Europe, and while it more usually displays a wide shell with an ample body whorl and aperture, more trochoid forms with comparatively smaller apertures are also known (<xref ref-type="bibr" rid="B34">Turner et al. 1998</xref>; <xref ref-type="bibr" rid="B11">Glöer 2002</xref>, <xref ref-type="bibr" rid="B12">2019</xref>; <xref ref-type="bibr" rid="B36">Vinarski et al. 2013</xref>). The present specimens at first seem to fit within the range of conchological variation displayed by that species, though they are smaller at the same number of whorls. The largest specimen available (Fig. <xref ref-type="fig" rid="F1">1B</xref>), which is the most similar to the published illustration (<xref ref-type="bibr" rid="B29">Roffiaen 1868</xref>: pl. 1, fig. 1), has a more strongly trochoid shell, with narrower and less bulging whorls.</p></tp:treatment-sec><tp:treatment-sec><!--Section generated to contain objects referenced in tp:taxon-treatment.--><fig id="F1" position="float" orientation="portrait"><object-id xmlns:xlink="http://www.w3.org/1999/xlink" content-type="doi" xlink:type="simple">10.3897/zookeys.1239.150840.figure1</object-id><object-id xmlns:xlink="http://www.w3.org/1999/xlink" content-type="arpha" xlink:type="simple">873959EC-B182-5D7A-830F-30CEC23495E0</object-id><label>Figure 1.</label><caption><p><bold>A</bold> holotype of <tp:taxon-name><tp:taxon-name-part taxon-name-part-type="genus" reg="Paludina">Paludina</tp:taxon-name-part><tp:taxon-name-part taxon-name-part-type="species" reg="contecta">contecta</tp:taxon-name-part><tp:taxon-name-part taxon-name-part-type="infraspecific-rank">var.</tp:taxon-name-part><tp:taxon-name-part taxon-name-part-type="variety" reg="emiliana">emiliana</tp:taxon-name-part></tp:taxon-name> Roffiaen, 1868, <named-content xmlns:xlink="http://www.w3.org/1999/xlink" content-type="dwc:institutional_code" xlink:title="Royal Belgian Institute of Natural Sciences" xlink:href="http://grbio.org/institution/royal-belgian-institute-natural-sciences" xlink:type="simple">RBINS</named-content> I.G.34957/MT.2029 <bold>B</bold> syntype of <italic><tp:taxon-name><tp:taxon-name-part taxon-name-part-type="genus" reg="Valvata">Valvata</tp:taxon-name-part><tp:taxon-name-part taxon-name-part-type="species" reg="colbeaui">colbeaui</tp:taxon-name-part></tp:taxon-name></italic> Roffiaen, 1868, <named-content xmlns:xlink="http://www.w3.org/1999/xlink" content-type="dwc:institutional_code" xlink:title="Royal Belgian Institute of Natural Sciences" xlink:href="http://grbio.org/institution/royal-belgian-institute-natural-sciences" xlink:type="simple">RBINS</named-content> I.G.9154/MT.2041. Labels not to scale with shells.</p></caption><graphic xmlns:xlink="http://www.w3.org/1999/xlink" xlink:href="zookeys-1239-103_article-150840__-g001.jpg" position="float" orientation="portrait" xlink:type="simple" id="oo_1335040.jpg"><uri content-type="original_file" xlink:type="simple">https://binary.pensoft.net/fig/1335040</uri></graphic></fig></tp:treatment-sec><ref-list><ref id="B29"><mixed-citation xmlns:xlink="http://www.w3.org/1999/xlink" xlink:type="simple"><person-group><name name-style="western"><surname>Roffiaen</surname><given-names>F</given-names></name></person-group> (<year>1868</year>) <article-title>Mollusques terrestres et fluviatiles recueillis en Suisse.</article-title><source>Annales de la Société malacologique de Belgique</source><volume>3</volume>: <fpage>65</fpage>–<lpage>84</lpage>.</mixed-citation></ref><ref id="B8"><mixed-citation xmlns:xlink="http://www.w3.org/1999/xlink" xlink:type="simple"><person-group><name name-style="western"><surname>Falniowski</surname><given-names>A</given-names></name></person-group> (<year>1989</year>) <article-title>Przodoskrzelne (<tp:taxon-name><tp:taxon-name-part taxon-name-part-type="subclass">Prosobranchia</tp:taxon-name-part></tp:taxon-name>, <tp:taxon-name><tp:taxon-name-part taxon-name-part-type="class">Gastropoda</tp:taxon-name-part></tp:taxon-name>, <tp:taxon-name><tp:taxon-name-part taxon-name-part-type="phylum">Mollusca</tp:taxon-name-part></tp:taxon-name>) Polski. I. <tp:taxon-name><tp:taxon-name-part taxon-name-part-type="family">Neritidae</tp:taxon-name-part></tp:taxon-name>, <tp:taxon-name><tp:taxon-name-part taxon-name-part-type="family">Viviparidae</tp:taxon-name-part></tp:taxon-name>, <tp:taxon-name><tp:taxon-name-part taxon-name-part-type="family">Valvatidae</tp:taxon-name-part></tp:taxon-name>, <tp:taxon-name><tp:taxon-name-part taxon-name-part-type="family">Bithyniidae</tp:taxon-name-part></tp:taxon-name>, <tp:taxon-name><tp:taxon-name-part taxon-name-part-type="family">Rissoidae</tp:taxon-name-part></tp:taxon-name>, <tp:taxon-name><tp:taxon-name-part taxon-name-part-type="family">Aciculidae</tp:taxon-name-part></tp:taxon-name>.</article-title><source>Prace Zoologiczne</source><volume>35</volume>: <fpage>1</fpage>–<lpage>148</lpage>.</mixed-citation></ref><ref id="B28"><mixed-citation xmlns:xlink="http://www.w3.org/1999/xlink" xlink:type="simple"><person-group><name name-style="western"><surname>Piechocki</surname><given-names>A</given-names></name><name name-style="western"><surname>Wawrzyniak-Wydrowska</surname><given-names>B</given-names></name></person-group> (<year>2016</year>) <source>Guide to Freshwater and Marine <tp:taxon-name><tp:taxon-name-part taxon-name-part-type="phylum">Mollusca</tp:taxon-name-part></tp:taxon-name> of Poland.</source><publisher-name>Bogucki Wydawnictwo Naukowe</publisher-name>, <publisher-loc>Poznań</publisher-loc>, <size units="page">277 pp</size>.</mixed-citation></ref><ref id="B11"><mixed-citation xmlns:xlink="http://www.w3.org/1999/xlink" xlink:type="simple"><person-group><name name-style="western"><surname>Glöer</surname><given-names>P</given-names></name></person-group> (<year>2002</year>) <source>Die Süßwassergastropoden Nord- und Mitteleuropas: Bestimmungsschlüssel, Lebensweise, Verbreitung. Die Tierwelt Deutschlands 73.</source><publisher-name>Conchbooks</publisher-name>, <publisher-loc>Hackenheim</publisher-loc>, <size units="page">327 pp</size>.</mixed-citation></ref><ref id="B37"><mixed-citation xmlns:xlink="http://www.w3.org/1999/xlink" xlink:type="simple"><person-group><name name-style="western"><surname>Vinarski</surname><given-names>MV</given-names></name><name name-style="western"><surname>Kantor</surname><given-names>YuI</given-names></name></person-group> (<year>2016</year>) <source>Analytical catalogue of fresh and brackish water molluscs of Russia and adjacent countries.</source><publisher-name>Severtsov Institute of Ecology and Evolution of Russian Academy of Science</publisher-name>, <publisher-loc>Moscow</publisher-loc>, <size units="page">544 pp</size>.</mixed-citation></ref><ref id="B12"><mixed-citation xmlns:xlink="http://www.w3.org/1999/xlink" xlink:type="simple"><person-group><name name-style="western"><surname>Glöer</surname><given-names>P</given-names></name></person-group> (<year>2019</year>) <source>The freshwater gastropods of the West-Palaearctis. Volume 1. Fresh- and Brackish Waters Except Spring and Subterranean Snails. Identification Key, Anatomy, Ecology, Distribution.</source><publisher-name>Biodiversity Research Lab</publisher-name>, <publisher-loc>Hetlingen</publisher-loc>, <size units="page">399 pp</size>.</mixed-citation></ref><ref id="B34"><mixed-citation xmlns:xlink="http://www.w3.org/1999/xlink" xlink:type="simple"><person-group><name name-style="western"><surname>Turner</surname><given-names>H</given-names></name><name name-style="western"><surname>Kuiper</surname><given-names>JGJ</given-names></name><name name-style="western"><surname>Thew</surname><given-names>N</given-names></name><name name-style="western"><surname>Bernasconi</surname><given-names>R</given-names></name><name name-style="western"><surname>Rüetschi</surname><given-names>J</given-names></name><name name-style="western"><surname>Wüthrich</surname><given-names>M</given-names></name><name name-style="western"><surname>Gosteli</surname><given-names>M</given-names></name></person-group> (<year>1998</year>) <source>Fauna Helvetica. <tp:taxon-name><tp:taxon-name-part taxon-name-part-type="phylum">Mollusca</tp:taxon-name-part></tp:taxon-name> Atlas.</source><publisher-name>SEG/CSCF</publisher-name>, <publisher-loc>Neuchâtel</publisher-loc>, <size units="page">527 pp</size>.</mixed-citation></ref><ref id="B36"><mixed-citation xmlns:xlink="http://www.w3.org/1999/xlink" xlink:type="simple"><person-group><name name-style="western"><surname>Vinarski</surname><given-names>MV</given-names></name><name name-style="western"><surname>Glöer</surname><given-names>P</given-names></name><name name-style="western"><surname>Andreyeva</surname><given-names>SI</given-names></name><name name-style="western"><surname>Lazutkina</surname><given-names>EA</given-names></name></person-group> (<year>2013</year>) <article-title>Taxonomic notes on Euro-Siberian Molluscs. 5. <tp:taxon-name><tp:taxon-name-part taxon-name-part-type="genus">Valvata</tp:taxon-name-part> (<tp:taxon-name-part taxon-name-part-type="subgenus">Cincinna</tp:taxon-name-part>) <tp:taxon-name-part taxon-name-part-type="species">ambigua</tp:taxon-name-part></tp:taxon-name> Westerlund 1873 – a distinct species of the group of <italic><tp:taxon-name><tp:taxon-name-part taxon-name-part-type="genus">Valvata</tp:taxon-name-part><tp:taxon-name-part taxon-name-part-type="species">piscinalis</tp:taxon-name-part></tp:taxon-name></italic> O.F. Müller 1774.</article-title><source>Journal of Conchology</source><volume>41</volume>(<issue>3</issue>): <fpage>293</fpage>–<lpage>303</lpage>.</mixed-citation></ref></ref-list></tp:taxon-treatment>
