# Supplementary material for: ﻿François Roffiaen's terrestrial and freshwater gastropod types in the collection of the Royal Belgian Institute of Natural Sciences
Source: Zookeys. 2025 May 21;1239:103–21. doi: 10.3897/zookeys.1239.150840 (PMC12120496; doi:10.3897/zookeys.1239.150840)
Supplement: XML Treatment for Lymnaea palustris var. fallaciosa [file zookeys.1239.150840-treatment3.xml]

<!DOCTYPE tp:taxon-treatment
  PUBLIC "-//TaxonX//DTD Taxonomic Treatment Publishing DTD v0 20100105//EN" "tax-treatment-NSO.dtd">
<tp:taxon-treatment xmlns:tp="http://www.plazi.org/taxpub"><tp:treatment-meta><kwd-group><label>Taxon classification</label><kwd>
                    <named-content content-type="kingdom">Animalia</named-content>
                  </kwd><kwd>
                    <named-content content-type="order">Architaenioglossa</named-content>
                  </kwd><kwd>
                    <named-content content-type="family">Lymnaeidae</named-content>
                  </kwd></kwd-group><mixed-citation publication-type="journal"><person-group><name><surname>Salvador</surname><given-names>Rodrigo Brincalepe</given-names></name><name><surname>d'Udekem d'Acoz</surname><given-names>Cedric</given-names></name><name><surname>Vinarski</surname><given-names>Maxim V.</given-names></name><name><surname>Samyn</surname><given-names>Yves</given-names></name><name><surname>Tomotani</surname><given-names>Barbara Mizumo</given-names></name></person-group><article-title>﻿François Roffiaen's terrestrial and freshwater gastropod types in the collection of the Royal Belgian Institute of Natural Sciences</article-title><source>Zookeys</source><day>21</day><month>05</month><year>2025</year><volume>1239</volume><fpage>103</fpage><lpage>121</lpage><pub-id pub-id-type="doi">10.3897/zookeys.1239.150840</pub-id></mixed-citation></tp:treatment-meta><tp:nomenclature><label>﻿</label><tp:taxon-name>
                  <object-id xmlns:xlink="http://www.w3.org/1999/xlink" content-type="arpha" xlink:type="simple">0F5EF3EE-4431-54AE-9BEE-D6112F2E0C8B</object-id>
                  <tp:taxon-name-part taxon-name-part-type="genus" reg="Lymnaea">Lymnaea</tp:taxon-name-part>
                  <tp:taxon-name-part taxon-name-part-type="species" reg="palustris">palustris</tp:taxon-name-part>
                  <tp:taxon-name-part taxon-name-part-type="infraspecific-rank">var.</tp:taxon-name-part>
                  <tp:taxon-name-part taxon-name-part-type="variety" reg="fallaciosa">fallaciosa</tp:taxon-name-part>
                </tp:taxon-name><tp:taxon-authority>Roffiaen, 1868</tp:taxon-authority><xref ref-type="fig" rid="F2">Fig. 2A</xref><tp:nomenclature-citation-list><tp:nomenclature-citation><tp:taxon-name>
                      <tp:taxon-name-part taxon-name-part-type="genus" reg="Limnaea">Limnæa</tp:taxon-name-part>
                      <tp:taxon-name-part taxon-name-part-type="species" reg="palustris">palustris</tp:taxon-name-part>
                      <tp:taxon-name-part taxon-name-part-type="infraspecific-rank">var.</tp:taxon-name-part>
                      <tp:taxon-name-part taxon-name-part-type="variety" reg="fallaciosa">fallaciosa</tp:taxon-name-part>
                    </tp:taxon-name><comment>Roffiaen, 1868: 78, pl. 1, fig. 6.</comment></tp:nomenclature-citation></tp:nomenclature-citation-list></tp:nomenclature><tp:treatment-sec sec-type="type material" id="SECID0ED3AE"><title>Type material.</title><p><named-content xmlns:xlink="http://www.w3.org/1999/xlink" content-type="dwc:institutional_code" xlink:title="Royal Belgian Institute of Natural Sciences" xlink:href="http://grbio.org/institution/royal-belgian-institute-natural-sciences" xlink:type="simple">RBINS</named-content> I.G.7065/MT.4174: 3 syntypes, ex Colbeau coll. <named-content xmlns:xlink="http://www.w3.org/1999/xlink" content-type="dwc:institutional_code" xlink:title="Royal Belgian Institute of Natural Sciences" xlink:href="http://grbio.org/institution/royal-belgian-institute-natural-sciences" xlink:type="simple">RBINS</named-content> I.G.28242/HIST.180: 6 possible syntypes. <named-content xmlns:xlink="http://www.w3.org/1999/xlink" content-type="dwc:institutional_code" xlink:title="Royal Belgian Institute of Natural Sciences" xlink:href="http://grbio.org/institution/royal-belgian-institute-natural-sciences" xlink:type="simple">RBINS</named-content> I.G.7065/HIST.181: 1 possible syntype.</p></tp:treatment-sec><tp:treatment-sec sec-type="type locality" id="SECID0EY3AE"><title>Type locality.</title><p>Switzerland: Brunnen, along road to Schwyz. “[…] Brunnen, dans un fossé de la plaine, longeant la route de Schwyz” (<xref ref-type="bibr" rid="B29">Roffiaen 1868</xref>: 79).</p></tp:treatment-sec><tp:treatment-sec sec-type="Taxonomic status" id="SECID0EC4AE"><title>Taxonomic status.</title><p>Junior synonym of <italic><tp:taxon-name><tp:taxon-name-part taxon-name-part-type="genus" reg="Stagnicola">Stagnicola</tp:taxon-name-part><tp:taxon-name-part taxon-name-part-type="species" reg="palustris">palustris</tp:taxon-name-part></tp:taxon-name></italic> (O.F. Müller, 1774) (cf. <xref ref-type="bibr" rid="B32">Servain 1882</xref>; <xref ref-type="bibr" rid="B19">Hubendick 1951</xref>; <xref ref-type="bibr" rid="B35">Vinarski 2024</xref>).</p></tp:treatment-sec><tp:treatment-sec sec-type="discussion" id="SECID0E64AE"><title>Discussion.</title><p>Lot <named-content xmlns:xlink="http://www.w3.org/1999/xlink" content-type="dwc:institutional_code" xlink:title="Royal Belgian Institute of Natural Sciences" xlink:href="http://grbio.org/institution/royal-belgian-institute-natural-sciences" xlink:type="simple">RBINS</named-content> I.G.7065/MT.4174 stems from the collection of Jules Colbeau, comes from the type locality (Brunnen), and the specimens are a good match to the published illustration (<xref ref-type="bibr" rid="B29">Roffiaen 1868</xref>: pl. 1, fig. 6); thus, the three specimens it contains are here considered syntypes.</p><p>Lot <named-content xmlns:xlink="http://www.w3.org/1999/xlink" content-type="dwc:institutional_code" xlink:title="Royal Belgian Institute of Natural Sciences" xlink:href="http://grbio.org/institution/royal-belgian-institute-natural-sciences" xlink:type="simple">RBINS</named-content> I.G.28242/HIST.180 stems from the type locality but bear no other information regarding their former owners. The six specimens match morphologically the syntypes in the previous lot and, thus, are considered here as possible syntypes. Similarly, lot <named-content xmlns:xlink="http://www.w3.org/1999/xlink" content-type="dwc:institutional_code" xlink:title="Royal Belgian Institute of Natural Sciences" xlink:href="http://grbio.org/institution/royal-belgian-institute-natural-sciences" xlink:type="simple">RBINS</named-content> I.G.7065/HIST.181 has 1 specimen from Colbeau’s collection whose location is given as “Schwyz” on the label, together with an indication that this specimen belonged to the study of Roffiaen. While the type locality of the present taxon could be generously interpreted as containing Schwyz, we deem it safer to consider the present specimen as a possible syntype.</p><fig id="F2" position="float" orientation="portrait"><object-id xmlns:xlink="http://www.w3.org/1999/xlink" content-type="doi" xlink:type="simple">10.3897/zookeys.1239.150840.figure2</object-id><object-id xmlns:xlink="http://www.w3.org/1999/xlink" content-type="arpha" xlink:type="simple">E6D69761-45C4-536C-A3D3-8F9CD352188E</object-id><label>Figure 2.</label><caption><p><bold>A</bold> syntype of <tp:taxon-name><tp:taxon-name-part taxon-name-part-type="genus" reg="Lymnaea">Lymnaea</tp:taxon-name-part><tp:taxon-name-part taxon-name-part-type="species" reg="palustris">palustris</tp:taxon-name-part><tp:taxon-name-part taxon-name-part-type="infraspecific-rank">var.</tp:taxon-name-part><tp:taxon-name-part taxon-name-part-type="variety" reg="fallaciosa">fallaciosa</tp:taxon-name-part></tp:taxon-name> Roffiaen, 1868, <named-content xmlns:xlink="http://www.w3.org/1999/xlink" content-type="dwc:institutional_code" xlink:title="Royal Belgian Institute of Natural Sciences" xlink:href="http://grbio.org/institution/royal-belgian-institute-natural-sciences" xlink:type="simple">RBINS</named-content> I.G.7065/MT.4174 <bold>B</bold> holotype of <tp:taxon-name><tp:taxon-name-part taxon-name-part-type="genus" reg="Lymnaea">Lymnaea</tp:taxon-name-part><tp:taxon-name-part taxon-name-part-type="species" reg="palustris">palustris</tp:taxon-name-part><tp:taxon-name-part taxon-name-part-type="infraspecific-rank">var.</tp:taxon-name-part><tp:taxon-name-part taxon-name-part-type="variety" reg="pellucida">pellucida</tp:taxon-name-part></tp:taxon-name> Roffiaen, 1868, <named-content xmlns:xlink="http://www.w3.org/1999/xlink" content-type="dwc:institutional_code" xlink:title="Royal Belgian Institute of Natural Sciences" xlink:href="http://grbio.org/institution/royal-belgian-institute-natural-sciences" xlink:type="simple">RBINS</named-content> I.G.7065/MT.4175 <bold>C</bold> syntype of <tp:taxon-name><tp:taxon-name-part taxon-name-part-type="genus" reg="Lymnaea">Lymnaea</tp:taxon-name-part><tp:taxon-name-part taxon-name-part-type="species" reg="peregra">peregra</tp:taxon-name-part><tp:taxon-name-part taxon-name-part-type="infraspecific-rank">var.</tp:taxon-name-part><tp:taxon-name-part taxon-name-part-type="variety" reg="pulchella">pulchella</tp:taxon-name-part></tp:taxon-name> Roffiaen, 1868, <named-content xmlns:xlink="http://www.w3.org/1999/xlink" content-type="dwc:institutional_code" xlink:title="Royal Belgian Institute of Natural Sciences" xlink:href="http://grbio.org/institution/royal-belgian-institute-natural-sciences" xlink:type="simple">RBINS</named-content> I.G.7065/MT.4173. Labels not to scale with shells.</p></caption><graphic xmlns:xlink="http://www.w3.org/1999/xlink" xlink:href="zookeys-1239-103_article-150840__-g002.jpg" position="float" orientation="portrait" xlink:type="simple" id="oo_1335041.jpg"><uri content-type="original_file" xlink:type="simple">https://binary.pensoft.net/fig/1335041</uri></graphic></fig><p>Though conchologically, this variety corresponds well to a widespread <italic><tp:taxon-name><tp:taxon-name-part taxon-name-part-type="genus" reg="Stagnicola">Stagnicola</tp:taxon-name-part><tp:taxon-name-part taxon-name-part-type="species" reg="palustris">palustris</tp:taxon-name-part></tp:taxon-name></italic>, there is a possibility that Roffiaen’s shells could belong to <italic><tp:taxon-name><tp:taxon-name-part taxon-name-part-type="genus" reg="Stagnicola">S.</tp:taxon-name-part><tp:taxon-name-part taxon-name-part-type="species" reg="fuscus">fuscus</tp:taxon-name-part></tp:taxon-name></italic> (C. Pfeiffer, 1821) instead. The latter can only be distinguished with certainty from <italic><tp:taxon-name><tp:taxon-name-part taxon-name-part-type="genus" reg="Stagnicola">S.</tp:taxon-name-part><tp:taxon-name-part taxon-name-part-type="species" reg="palustris">palustris</tp:taxon-name-part></tp:taxon-name></italic> by anatomical and/or genetic investigations (<xref ref-type="bibr" rid="B39">Welter-Schultes 2012</xref>; <xref ref-type="bibr" rid="B12">Glöer 2019</xref>). The range of <italic><tp:taxon-name><tp:taxon-name-part taxon-name-part-type="genus" reg="Stagnicola">S.</tp:taxon-name-part><tp:taxon-name-part taxon-name-part-type="species" reg="fuscus">fuscus</tp:taxon-name-part></tp:taxon-name></italic> covers much of central and western Europe, including Switzerland (<xref ref-type="bibr" rid="B39">Welter-Schultes 2012</xref>).</p></tp:treatment-sec><ref-list><ref id="B29"><mixed-citation xmlns:xlink="http://www.w3.org/1999/xlink" xlink:type="simple"><person-group><name name-style="western"><surname>Roffiaen</surname><given-names>F</given-names></name></person-group> (<year>1868</year>) <article-title>Mollusques terrestres et fluviatiles recueillis en Suisse.</article-title><source>Annales de la Société malacologique de Belgique</source><volume>3</volume>: <fpage>65</fpage>–<lpage>84</lpage>.</mixed-citation></ref><ref id="B32"><mixed-citation xmlns:xlink="http://www.w3.org/1999/xlink" xlink:type="simple"><person-group><name name-style="western"><surname>Servain</surname><given-names>G</given-names></name></person-group> (<year>1882</year>) <source>[“1881”] Histoire Malacologique du lac Balaton en Hongrie. S.</source><publisher-name>Lejay</publisher-name>, <publisher-loc>Poissy</publisher-loc>, <size units="page">125 pp</size>. <ext-link xlink:href="10.5962/bhl.title.10458" ext-link-type="doi" xlink:type="simple">https://doi.org/10.5962/bhl.title.10458</ext-link></mixed-citation></ref><ref id="B19"><mixed-citation xmlns:xlink="http://www.w3.org/1999/xlink" xlink:type="simple"><person-group><name name-style="western"><surname>Hubendick</surname><given-names>B</given-names></name></person-group> (<year>1951</year>) <article-title>Recent <tp:taxon-name><tp:taxon-name-part taxon-name-part-type="family">Lymnaeidae</tp:taxon-name-part></tp:taxon-name>. Their variation, morphology, taxonomy, nomenclature and distribution.</article-title><source>Kungliga Svenska Vetenskapsakademiens Handlingar, Fjärde Serien</source><volume>3</volume>(<issue>1</issue>): <fpage>1</fpage>–<lpage>223</lpage>.</mixed-citation></ref><ref id="B35"><mixed-citation xmlns:xlink="http://www.w3.org/1999/xlink" xlink:type="simple"><person-group><name name-style="western"><surname>Vinarski</surname><given-names>MV</given-names></name></person-group> (<year>2024</year>) <article-title>Nomenclator of species-group taxa of the Recent <tp:taxon-name><tp:taxon-name-part taxon-name-part-type="family">Lymnaeidae</tp:taxon-name-part></tp:taxon-name> (<tp:taxon-name><tp:taxon-name-part taxon-name-part-type="class">Gastropoda</tp:taxon-name-part></tp:taxon-name>: Hygrophila).</article-title><source>Ruthenica, Russian Malacological Journal</source><volume>34</volume>(<issue>5</issue>): <fpage>191</fpage>–<lpage>324</lpage>. <ext-link xlink:href="10.35885/ruthenica.2024.34(5).1" ext-link-type="doi" xlink:type="simple">https://doi.org/10.35885/ruthenica.2024.34(5).1</ext-link></mixed-citation></ref><ref id="B39"><mixed-citation xmlns:xlink="http://www.w3.org/1999/xlink" xlink:type="simple"><person-group><name name-style="western"><surname>Welter-Schultes</surname><given-names>FW</given-names></name></person-group> (<year>2012</year>) <source>European Non-Marine Molluscs, a Guide for Species Identification.</source><publisher-name>Planet Poster Editions</publisher-name>, <publisher-loc>Göttingen</publisher-loc>, <size units="page">679 pp</size>.</mixed-citation></ref><ref id="B12"><mixed-citation xmlns:xlink="http://www.w3.org/1999/xlink" xlink:type="simple"><person-group><name name-style="western"><surname>Glöer</surname><given-names>P</given-names></name></person-group> (<year>2019</year>) <source>The freshwater gastropods of the West-Palaearctis. Volume 1. Fresh- and Brackish Waters Except Spring and Subterranean Snails. Identification Key, Anatomy, Ecology, Distribution.</source><publisher-name>Biodiversity Research Lab</publisher-name>, <publisher-loc>Hetlingen</publisher-loc>, <size units="page">399 pp</size>.</mixed-citation></ref></ref-list></tp:taxon-treatment>
