# Supplementary material for: ﻿François Roffiaen's terrestrial and freshwater gastropod types in the collection of the Royal Belgian Institute of Natural Sciences
Source: Zookeys. 2025 May 21;1239:103–21. doi: 10.3897/zookeys.1239.150840 (PMC12120496; doi:10.3897/zookeys.1239.150840)
Supplement: XML Treatment for Lymnaea stagnalis var. productissima [file zookeys.1239.150840-treatment5.xml]

<!DOCTYPE tp:taxon-treatment
  PUBLIC "-//TaxonX//DTD Taxonomic Treatment Publishing DTD v0 20100105//EN" "tax-treatment-NSO.dtd">
<tp:taxon-treatment xmlns:tp="http://www.plazi.org/taxpub"><tp:treatment-meta><kwd-group><label>Taxon classification</label><kwd>
                    <named-content content-type="kingdom">Animalia</named-content>
                  </kwd><kwd>
                    <named-content content-type="order">Architaenioglossa</named-content>
                  </kwd><kwd>
                    <named-content content-type="family">Lymnaeidae</named-content>
                  </kwd></kwd-group><mixed-citation publication-type="journal"><person-group><name><surname>Salvador</surname><given-names>Rodrigo Brincalepe</given-names></name><name><surname>d'Udekem d'Acoz</surname><given-names>Cedric</given-names></name><name><surname>Vinarski</surname><given-names>Maxim V.</given-names></name><name><surname>Samyn</surname><given-names>Yves</given-names></name><name><surname>Tomotani</surname><given-names>Barbara Mizumo</given-names></name></person-group><article-title>﻿François Roffiaen's terrestrial and freshwater gastropod types in the collection of the Royal Belgian Institute of Natural Sciences</article-title><source>Zookeys</source><day>21</day><month>05</month><year>2025</year><volume>1239</volume><fpage>103</fpage><lpage>121</lpage><pub-id pub-id-type="doi">10.3897/zookeys.1239.150840</pub-id></mixed-citation></tp:treatment-meta><tp:nomenclature><label>﻿</label><tp:taxon-name>
                  <object-id xmlns:xlink="http://www.w3.org/1999/xlink" content-type="arpha" xlink:type="simple">D8A90467-0E07-5E74-9510-8EE167D09A7C</object-id>
                  <tp:taxon-name-part taxon-name-part-type="genus" reg="Lymnaea">Lymnaea</tp:taxon-name-part>
                  <tp:taxon-name-part taxon-name-part-type="species" reg="stagnalis">stagnalis</tp:taxon-name-part>
                  <tp:taxon-name-part taxon-name-part-type="infraspecific-rank">var.</tp:taxon-name-part>
                  <tp:taxon-name-part taxon-name-part-type="variety" reg="productissima">productissima</tp:taxon-name-part>
                </tp:taxon-name><tp:taxon-authority>Roffiaen, 1868</tp:taxon-authority><tp:nomenclature-citation-list><tp:nomenclature-citation><tp:taxon-name>
                      <tp:taxon-name-part taxon-name-part-type="genus" reg="Limnaea">Limnæa</tp:taxon-name-part>
                      <tp:taxon-name-part taxon-name-part-type="species" reg="stagnalis">stagnalis</tp:taxon-name-part>
                      <tp:taxon-name-part taxon-name-part-type="infraspecific-rank">var.</tp:taxon-name-part>
                      <tp:taxon-name-part taxon-name-part-type="variety" reg="productissima">productissima</tp:taxon-name-part>
                    </tp:taxon-name><comment>Roffiaen, 1868: 78: pl. 1, fig. 5.</comment></tp:nomenclature-citation></tp:nomenclature-citation-list></tp:nomenclature><tp:treatment-sec sec-type="type material" id="SECID0EEKAG"><title>Type material.</title><p>Not located.</p></tp:treatment-sec><tp:treatment-sec sec-type="type locality" id="SECID0EJKAG"><title>Type locality.</title><p>Switzerland: Magadino, Lago Maggiore. “Lac Majeur à Magadino” (<xref ref-type="bibr" rid="B29">Roffiaen 1868</xref>: 78).</p></tp:treatment-sec><tp:treatment-sec sec-type="Taxonomic status" id="SECID0ETKAG"><title>Taxonomic status.</title><p>Junior synonym of <italic><tp:taxon-name><tp:taxon-name-part taxon-name-part-type="genus" reg="Lymnaea">Lymnaea</tp:taxon-name-part><tp:taxon-name-part taxon-name-part-type="species" reg="stagnalis">stagnalis</tp:taxon-name-part></tp:taxon-name></italic> (Linnaeus, 1758) sensu lato (cf. <xref ref-type="bibr" rid="B19">Hubendick 1951</xref>; <xref ref-type="bibr" rid="B35">Vinarski 2024</xref>).</p></tp:treatment-sec><tp:treatment-sec sec-type="discussion" id="SECID0EMLAG"><title>Discussion.</title><p>There is only one lot (<named-content xmlns:xlink="http://www.w3.org/1999/xlink" content-type="dwc:institutional_code" xlink:title="Royal Belgian Institute of Natural Sciences" xlink:href="http://grbio.org/institution/royal-belgian-institute-natural-sciences" xlink:type="simple">RBINS</named-content> I.G.7065/HIST.372, containing 7 shells) in the collection identified as Roffiaen’s taxon, collected in the type locality (“Lac Majeur Magadino” on the label). There is unfortunately no further collection data for this specimen lot, so it cannot be ascertained whether these shells came from Roffiaen. In any event, while the specimens do represent <italic><tp:taxon-name><tp:taxon-name-part taxon-name-part-type="genus" reg="Lymnaea">Lymnaea</tp:taxon-name-part><tp:taxon-name-part taxon-name-part-type="species" reg="stagnalis">stagnalis</tp:taxon-name-part></tp:taxon-name></italic>, they are only about half the size of Roffiaen’s illustrated adult specimen (<xref ref-type="bibr" rid="B29">Roffiaen 1868</xref>: pl. 1, fig. 5). Consequently, the shell morphology of these specimens does not correspond with Roffiaen’s diagnosis (“<italic>Coguille très-allongée et efilée à dernier tour moins ventru que chez le type</italic>”, i.e., very elongated and tapered shell with body whorl less rounded than in the type; <xref ref-type="bibr" rid="B29">Roffiaen 1868</xref>: 78). Thus, these specimens are likely not types of <italic><tp:taxon-name><tp:taxon-name-part taxon-name-part-type="genus" reg="Lymnaea">Lymnaea</tp:taxon-name-part><tp:taxon-name-part taxon-name-part-type="species" reg="stagnalis">stagnalis</tp:taxon-name-part><tp:taxon-name-part taxon-name-part-type="subspecies" reg="productissima">productissima</tp:taxon-name-part></tp:taxon-name></italic>. Being collected from a large lake, the shells most probably belong to a “lacustrine” morph of <italic><tp:taxon-name><tp:taxon-name-part taxon-name-part-type="genus" reg="Lymnaea">L.</tp:taxon-name-part><tp:taxon-name-part taxon-name-part-type="species" reg="stagnalis">stagnalis</tp:taxon-name-part></tp:taxon-name></italic> sensu lato, which is characterized by reduced body size and shortened spire (see <xref ref-type="bibr" rid="B10">Geyer 1929</xref>; <xref ref-type="bibr" rid="B19">Hubendick 1951</xref>).</p></tp:treatment-sec><ref-list><ref id="B29"><mixed-citation xmlns:xlink="http://www.w3.org/1999/xlink" xlink:type="simple"><person-group><name name-style="western"><surname>Roffiaen</surname><given-names>F</given-names></name></person-group> (<year>1868</year>) <article-title>Mollusques terrestres et fluviatiles recueillis en Suisse.</article-title><source>Annales de la Société malacologique de Belgique</source><volume>3</volume>: <fpage>65</fpage>–<lpage>84</lpage>.</mixed-citation></ref><ref id="B19"><mixed-citation xmlns:xlink="http://www.w3.org/1999/xlink" xlink:type="simple"><person-group><name name-style="western"><surname>Hubendick</surname><given-names>B</given-names></name></person-group> (<year>1951</year>) <article-title>Recent <tp:taxon-name><tp:taxon-name-part taxon-name-part-type="family">Lymnaeidae</tp:taxon-name-part></tp:taxon-name>. Their variation, morphology, taxonomy, nomenclature and distribution.</article-title><source>Kungliga Svenska Vetenskapsakademiens Handlingar, Fjärde Serien</source><volume>3</volume>(<issue>1</issue>): <fpage>1</fpage>–<lpage>223</lpage>.</mixed-citation></ref><ref id="B35"><mixed-citation xmlns:xlink="http://www.w3.org/1999/xlink" xlink:type="simple"><person-group><name name-style="western"><surname>Vinarski</surname><given-names>MV</given-names></name></person-group> (<year>2024</year>) <article-title>Nomenclator of species-group taxa of the Recent <tp:taxon-name><tp:taxon-name-part taxon-name-part-type="family">Lymnaeidae</tp:taxon-name-part></tp:taxon-name> (<tp:taxon-name><tp:taxon-name-part taxon-name-part-type="class">Gastropoda</tp:taxon-name-part></tp:taxon-name>: Hygrophila).</article-title><source>Ruthenica, Russian Malacological Journal</source><volume>34</volume>(<issue>5</issue>): <fpage>191</fpage>–<lpage>324</lpage>. <ext-link xlink:href="10.35885/ruthenica.2024.34(5).1" ext-link-type="doi" xlink:type="simple">https://doi.org/10.35885/ruthenica.2024.34(5).1</ext-link></mixed-citation></ref><ref id="B10"><mixed-citation xmlns:xlink="http://www.w3.org/1999/xlink" xlink:type="simple"><person-group><name name-style="western"><surname>Geyer</surname><given-names>D</given-names></name></person-group> (<year>1929</year>) <article-title>Zur Biologie der Mollusken des Bodensees.</article-title><source>Aus der Heimat</source><volume>42</volume>: <fpage>201</fpage>–<lpage>216</lpage>.</mixed-citation></ref></ref-list></tp:taxon-treatment>
