# Supplementary material for: ﻿François Roffiaen's terrestrial and freshwater gastropod types in the collection of the Royal Belgian Institute of Natural Sciences
Source: Zookeys. 2025 May 21;1239:103–21. doi: 10.3897/zookeys.1239.150840 (PMC12120496; doi:10.3897/zookeys.1239.150840)
Supplement: XML Treatment for Lymnaea peregra var. pulchella [file zookeys.1239.150840-treatment6.xml]

<!DOCTYPE tp:taxon-treatment
  PUBLIC "-//TaxonX//DTD Taxonomic Treatment Publishing DTD v0 20100105//EN" "tax-treatment-NSO.dtd">
<tp:taxon-treatment xmlns:tp="http://www.plazi.org/taxpub"><tp:treatment-meta><kwd-group><label>Taxon classification</label><kwd>
                    <named-content content-type="kingdom">Animalia</named-content>
                  </kwd><kwd>
                    <named-content content-type="order">Architaenioglossa</named-content>
                  </kwd><kwd>
                    <named-content content-type="family">Lymnaeidae</named-content>
                  </kwd></kwd-group><mixed-citation publication-type="journal"><person-group><name><surname>Salvador</surname><given-names>Rodrigo Brincalepe</given-names></name><name><surname>d'Udekem d'Acoz</surname><given-names>Cedric</given-names></name><name><surname>Vinarski</surname><given-names>Maxim V.</given-names></name><name><surname>Samyn</surname><given-names>Yves</given-names></name><name><surname>Tomotani</surname><given-names>Barbara Mizumo</given-names></name></person-group><article-title>﻿François Roffiaen's terrestrial and freshwater gastropod types in the collection of the Royal Belgian Institute of Natural Sciences</article-title><source>Zookeys</source><day>21</day><month>05</month><year>2025</year><volume>1239</volume><fpage>103</fpage><lpage>121</lpage><pub-id pub-id-type="doi">10.3897/zookeys.1239.150840</pub-id></mixed-citation></tp:treatment-meta><tp:nomenclature><label>﻿</label><tp:taxon-name>
                  <object-id xmlns:xlink="http://www.w3.org/1999/xlink" content-type="arpha" xlink:type="simple">0B12AA70-BC9C-5458-8FF9-3A760016471D</object-id>
                  <tp:taxon-name-part taxon-name-part-type="genus" reg="Lymnaea">Lymnaea</tp:taxon-name-part>
                  <tp:taxon-name-part taxon-name-part-type="species" reg="peregra">peregra</tp:taxon-name-part>
                  <tp:taxon-name-part taxon-name-part-type="infraspecific-rank">var.</tp:taxon-name-part>
                  <tp:taxon-name-part taxon-name-part-type="variety" reg="pulchella">pulchella</tp:taxon-name-part>
                </tp:taxon-name><tp:taxon-authority>Roffiaen, 1868</tp:taxon-authority><xref ref-type="fig" rid="F2">Fig. 2C</xref><tp:nomenclature-citation-list><tp:nomenclature-citation><tp:taxon-name>
                      <tp:taxon-name-part taxon-name-part-type="genus" reg="Limnaea">Limnæa</tp:taxon-name-part>
                      <tp:taxon-name-part taxon-name-part-type="species" reg="peregra">peregra</tp:taxon-name-part>
                      <tp:taxon-name-part taxon-name-part-type="infraspecific-rank">var.</tp:taxon-name-part>
                      <tp:taxon-name-part taxon-name-part-type="variety" reg="pulchella">pulchella</tp:taxon-name-part>
                    </tp:taxon-name><comment>Roffiaen, 1868: 77, pl. 1, fig. 8.</comment></tp:nomenclature-citation></tp:nomenclature-citation-list></tp:nomenclature><tp:treatment-sec sec-type="type material" id="SECID0EOPAG"><title>Type material.</title><p><named-content xmlns:xlink="http://www.w3.org/1999/xlink" content-type="dwc:institutional_code" xlink:title="Royal Belgian Institute of Natural Sciences" xlink:href="http://grbio.org/institution/royal-belgian-institute-natural-sciences" xlink:type="simple">RBINS</named-content> I.G.7065/MT.4173: 3 syntypes, ex Colbeau coll.</p></tp:treatment-sec><tp:treatment-sec sec-type="type locality" id="SECID0EZPAG"><title>Type locality.</title><p>Switzerland: Altdorf, in a ditch on the plains towards Seedorf. “[…] dans un fossé de la plaine d’Altorf vers Seedorf (M. Colbeau)” (<xref ref-type="bibr" rid="B29">Roffiaen 1868</xref>: 77).</p></tp:treatment-sec><tp:treatment-sec sec-type="Taxonomic status" id="SECID0EDQAG"><title>Taxonomic status.</title><p>Junior synonym of <italic><tp:taxon-name><tp:taxon-name-part taxon-name-part-type="genus" reg="Peregriana">Peregriana</tp:taxon-name-part><tp:taxon-name-part taxon-name-part-type="species" reg="peregra">peregra</tp:taxon-name-part></tp:taxon-name></italic> (O.F. Müller, 1774) (cf. <xref ref-type="bibr" rid="B19">Hubendick 1951</xref>; <xref ref-type="bibr" rid="B35">Vinarski 2024</xref>).</p></tp:treatment-sec><tp:treatment-sec sec-type="discussion" id="SECID0E3QAG"><title>Discussion.</title><p>The present lot stems from the collection of Jules Colbeau, it comes from the type locality (Altdorf, spelled “Altorf” on label as in the original publication), and the specimens are a good match to the published illustration (<xref ref-type="bibr" rid="B29">Roffiaen 1868</xref>: pl. 1, fig. 8); the three specimens it contains are here considered syntypes.</p></tp:treatment-sec><tp:treatment-sec><!--Section generated to contain objects referenced in tp:taxon-treatment.--><fig id="F2" position="float" orientation="portrait"><object-id xmlns:xlink="http://www.w3.org/1999/xlink" content-type="doi" xlink:type="simple">10.3897/zookeys.1239.150840.figure2</object-id><object-id xmlns:xlink="http://www.w3.org/1999/xlink" content-type="arpha" xlink:type="simple">E6D69761-45C4-536C-A3D3-8F9CD352188E</object-id><label>Figure 2.</label><caption><p><bold>A</bold> syntype of <tp:taxon-name><tp:taxon-name-part taxon-name-part-type="genus" reg="Lymnaea">Lymnaea</tp:taxon-name-part><tp:taxon-name-part taxon-name-part-type="species" reg="palustris">palustris</tp:taxon-name-part><tp:taxon-name-part taxon-name-part-type="infraspecific-rank">var.</tp:taxon-name-part><tp:taxon-name-part taxon-name-part-type="variety" reg="fallaciosa">fallaciosa</tp:taxon-name-part></tp:taxon-name> Roffiaen, 1868, <named-content xmlns:xlink="http://www.w3.org/1999/xlink" content-type="dwc:institutional_code" xlink:title="Royal Belgian Institute of Natural Sciences" xlink:href="http://grbio.org/institution/royal-belgian-institute-natural-sciences" xlink:type="simple">RBINS</named-content> I.G.7065/MT.4174 <bold>B</bold> holotype of <tp:taxon-name><tp:taxon-name-part taxon-name-part-type="genus" reg="Lymnaea">Lymnaea</tp:taxon-name-part><tp:taxon-name-part taxon-name-part-type="species" reg="palustris">palustris</tp:taxon-name-part><tp:taxon-name-part taxon-name-part-type="infraspecific-rank">var.</tp:taxon-name-part><tp:taxon-name-part taxon-name-part-type="variety" reg="pellucida">pellucida</tp:taxon-name-part></tp:taxon-name> Roffiaen, 1868, <named-content xmlns:xlink="http://www.w3.org/1999/xlink" content-type="dwc:institutional_code" xlink:title="Royal Belgian Institute of Natural Sciences" xlink:href="http://grbio.org/institution/royal-belgian-institute-natural-sciences" xlink:type="simple">RBINS</named-content> I.G.7065/MT.4175 <bold>C</bold> syntype of <tp:taxon-name><tp:taxon-name-part taxon-name-part-type="genus" reg="Lymnaea">Lymnaea</tp:taxon-name-part><tp:taxon-name-part taxon-name-part-type="species" reg="peregra">peregra</tp:taxon-name-part><tp:taxon-name-part taxon-name-part-type="infraspecific-rank">var.</tp:taxon-name-part><tp:taxon-name-part taxon-name-part-type="variety" reg="pulchella">pulchella</tp:taxon-name-part></tp:taxon-name> Roffiaen, 1868, <named-content xmlns:xlink="http://www.w3.org/1999/xlink" content-type="dwc:institutional_code" xlink:title="Royal Belgian Institute of Natural Sciences" xlink:href="http://grbio.org/institution/royal-belgian-institute-natural-sciences" xlink:type="simple">RBINS</named-content> I.G.7065/MT.4173. Labels not to scale with shells.</p></caption><graphic xmlns:xlink="http://www.w3.org/1999/xlink" xlink:href="zookeys-1239-103_article-150840__-g002.jpg" position="float" orientation="portrait" xlink:type="simple" id="oo_1335041.jpg"><uri content-type="original_file" xlink:type="simple">https://binary.pensoft.net/fig/1335041</uri></graphic></fig></tp:treatment-sec><ref-list><ref id="B29"><mixed-citation xmlns:xlink="http://www.w3.org/1999/xlink" xlink:type="simple"><person-group><name name-style="western"><surname>Roffiaen</surname><given-names>F</given-names></name></person-group> (<year>1868</year>) <article-title>Mollusques terrestres et fluviatiles recueillis en Suisse.</article-title><source>Annales de la Société malacologique de Belgique</source><volume>3</volume>: <fpage>65</fpage>–<lpage>84</lpage>.</mixed-citation></ref><ref id="B19"><mixed-citation xmlns:xlink="http://www.w3.org/1999/xlink" xlink:type="simple"><person-group><name name-style="western"><surname>Hubendick</surname><given-names>B</given-names></name></person-group> (<year>1951</year>) <article-title>Recent <tp:taxon-name><tp:taxon-name-part taxon-name-part-type="family">Lymnaeidae</tp:taxon-name-part></tp:taxon-name>. Their variation, morphology, taxonomy, nomenclature and distribution.</article-title><source>Kungliga Svenska Vetenskapsakademiens Handlingar, Fjärde Serien</source><volume>3</volume>(<issue>1</issue>): <fpage>1</fpage>–<lpage>223</lpage>.</mixed-citation></ref><ref id="B35"><mixed-citation xmlns:xlink="http://www.w3.org/1999/xlink" xlink:type="simple"><person-group><name name-style="western"><surname>Vinarski</surname><given-names>MV</given-names></name></person-group> (<year>2024</year>) <article-title>Nomenclator of species-group taxa of the Recent <tp:taxon-name><tp:taxon-name-part taxon-name-part-type="family">Lymnaeidae</tp:taxon-name-part></tp:taxon-name> (<tp:taxon-name><tp:taxon-name-part taxon-name-part-type="class">Gastropoda</tp:taxon-name-part></tp:taxon-name>: Hygrophila).</article-title><source>Ruthenica, Russian Malacological Journal</source><volume>34</volume>(<issue>5</issue>): <fpage>191</fpage>–<lpage>324</lpage>. <ext-link xlink:href="10.35885/ruthenica.2024.34(5).1" ext-link-type="doi" xlink:type="simple">https://doi.org/10.35885/ruthenica.2024.34(5).1</ext-link></mixed-citation></ref></ref-list></tp:taxon-treatment>
