# Supplementary material for: ﻿François Roffiaen's terrestrial and freshwater gastropod types in the collection of the Royal Belgian Institute of Natural Sciences
Source: Zookeys. 2025 May 21;1239:103–21. doi: 10.3897/zookeys.1239.150840 (PMC12120496; doi:10.3897/zookeys.1239.150840)
Supplement: XML Treatment for Lymnaea truncatula var. subangulata [file zookeys.1239.150840-treatment7.xml]

<!DOCTYPE tp:taxon-treatment
  PUBLIC "-//TaxonX//DTD Taxonomic Treatment Publishing DTD v0 20100105//EN" "tax-treatment-NSO.dtd">
<tp:taxon-treatment xmlns:tp="http://www.plazi.org/taxpub"><tp:treatment-meta><kwd-group><label>Taxon classification</label><kwd>
                    <named-content content-type="kingdom">Animalia</named-content>
                  </kwd><kwd>
                    <named-content content-type="order">Architaenioglossa</named-content>
                  </kwd><kwd>
                    <named-content content-type="family">Lymnaeidae</named-content>
                  </kwd></kwd-group><mixed-citation publication-type="journal"><person-group><name><surname>Salvador</surname><given-names>Rodrigo Brincalepe</given-names></name><name><surname>d'Udekem d'Acoz</surname><given-names>Cedric</given-names></name><name><surname>Vinarski</surname><given-names>Maxim V.</given-names></name><name><surname>Samyn</surname><given-names>Yves</given-names></name><name><surname>Tomotani</surname><given-names>Barbara Mizumo</given-names></name></person-group><article-title>﻿François Roffiaen's terrestrial and freshwater gastropod types in the collection of the Royal Belgian Institute of Natural Sciences</article-title><source>Zookeys</source><day>21</day><month>05</month><year>2025</year><volume>1239</volume><fpage>103</fpage><lpage>121</lpage><pub-id pub-id-type="doi">10.3897/zookeys.1239.150840</pub-id></mixed-citation></tp:treatment-meta><tp:nomenclature><label>﻿</label><tp:taxon-name>
                  <object-id xmlns:xlink="http://www.w3.org/1999/xlink" content-type="arpha" xlink:type="simple">1B63B095-42E9-51EB-ABC0-8905F39D01F5</object-id>
                  <tp:taxon-name-part taxon-name-part-type="genus" reg="Lymnaea">Lymnaea</tp:taxon-name-part>
                  <tp:taxon-name-part taxon-name-part-type="species" reg="truncatula">truncatula</tp:taxon-name-part>
                  <tp:taxon-name-part taxon-name-part-type="infraspecific-rank">var.</tp:taxon-name-part>
                  <tp:taxon-name-part taxon-name-part-type="variety" reg="subangulata">subangulata</tp:taxon-name-part>
                </tp:taxon-name><tp:taxon-authority>Roffiaen, 1868</tp:taxon-authority><tp:nomenclature-citation-list><tp:nomenclature-citation><tp:taxon-name>
                      <tp:taxon-name-part taxon-name-part-type="genus" reg="Limnaea">Limnæa</tp:taxon-name-part>
                      <tp:taxon-name-part taxon-name-part-type="species" reg="truncatula">truncatula</tp:taxon-name-part>
                      <tp:taxon-name-part taxon-name-part-type="infraspecific-rank">var.</tp:taxon-name-part>
                      <tp:taxon-name-part taxon-name-part-type="variety" reg="subangulata">subangulata</tp:taxon-name-part>
                    </tp:taxon-name><comment>Roffiaen, 1868: 78, pl. 1, fig. 9.</comment></tp:nomenclature-citation></tp:nomenclature-citation-list></tp:nomenclature><tp:treatment-sec sec-type="type material" id="SECID0EBTAG"><title>Type material.</title><p>Not located.</p></tp:treatment-sec><tp:treatment-sec sec-type="type locality" id="SECID0EGTAG"><title>Type locality.</title><p>Switzerland: Altdorf, in a ditch on the plains towards Seedorf. “[…] prés d’Altorf, dans un fossé de la plaine vers Seedorf (M. Colbeau)” (<xref ref-type="bibr" rid="B29">Roffiaen 1868</xref>: 78).</p></tp:treatment-sec><tp:treatment-sec sec-type="Taxonomic status" id="SECID0EQTAG"><title>Taxonomic status.</title><p>Junior synonym of <italic><tp:taxon-name><tp:taxon-name-part taxon-name-part-type="genus" reg="Galba">Galba</tp:taxon-name-part><tp:taxon-name-part taxon-name-part-type="species" reg="truncatula">truncatula</tp:taxon-name-part></tp:taxon-name></italic> (O.F. Müller, 1774) (cf. <xref ref-type="bibr" rid="B19">Hubendick 1951</xref>; <xref ref-type="bibr" rid="B35">Vinarski 2024</xref>).</p></tp:treatment-sec><tp:treatment-sec sec-type="discussion" id="SECID0EJUAG"><title>Discussion.</title><p>No specimens belonging to this taxon were found. The original description mentions a few specimens and describe them as being “contorted and misshapen” (“contourné et difforme”; <xref ref-type="bibr" rid="B29">Roffiaen 1868</xref>: 78) and the accompanying illustrations confirm that description. Likely, these specimens are individuals of <italic><tp:taxon-name><tp:taxon-name-part taxon-name-part-type="genus" reg="Galba">Galba</tp:taxon-name-part><tp:taxon-name-part taxon-name-part-type="species" reg="truncatula">truncatula</tp:taxon-name-part></tp:taxon-name></italic> that experienced some problems during growth (e.g., shell breakage and consequent scar and irregular shell growth).</p><p>A species that has been named <tp:taxon-name><tp:taxon-name-part taxon-name-part-type="genus" reg="Lymnaea">Lymnaea</tp:taxon-name-part> (<tp:taxon-name-part taxon-name-part-type="subgenus" reg="Galba">Galba</tp:taxon-name-part>) <tp:taxon-name-part taxon-name-part-type="species" reg="subangulata">subangulata</tp:taxon-name-part></tp:taxon-name> in the Russian literature (<xref ref-type="bibr" rid="B22">Kruglov and Starobogatov 1993</xref>; <xref ref-type="bibr" rid="B21">Kruglov 2005</xref>; <xref ref-type="bibr" rid="B37">Vinarski and Kantor 2016</xref>) differs from Roffiaen’s <tp:taxon-name><tp:taxon-name-part taxon-name-part-type="genus" reg="Limnaea">Limnæa</tp:taxon-name-part><tp:taxon-name-part taxon-name-part-type="species" reg="truncatula">truncatula</tp:taxon-name-part><tp:taxon-name-part taxon-name-part-type="infraspecific-rank">var.</tp:taxon-name-part><tp:taxon-name-part taxon-name-part-type="variety" reg="subangulata">subangulata</tp:taxon-name-part></tp:taxon-name>. The shell of the former is not “contorted and misshapen” and represents, possibly, an intraspecific morph of <italic><tp:taxon-name><tp:taxon-name-part taxon-name-part-type="genus" reg="Galba">G.</tp:taxon-name-part><tp:taxon-name-part taxon-name-part-type="species" reg="truncatula">truncatula</tp:taxon-name-part></tp:taxon-name></italic> characterized by a rounded shell with small spire and somewhat inflated body whorl.</p></tp:treatment-sec><ref-list><ref id="B29"><mixed-citation xmlns:xlink="http://www.w3.org/1999/xlink" xlink:type="simple"><person-group><name name-style="western"><surname>Roffiaen</surname><given-names>F</given-names></name></person-group> (<year>1868</year>) <article-title>Mollusques terrestres et fluviatiles recueillis en Suisse.</article-title><source>Annales de la Société malacologique de Belgique</source><volume>3</volume>: <fpage>65</fpage>–<lpage>84</lpage>.</mixed-citation></ref><ref id="B19"><mixed-citation xmlns:xlink="http://www.w3.org/1999/xlink" xlink:type="simple"><person-group><name name-style="western"><surname>Hubendick</surname><given-names>B</given-names></name></person-group> (<year>1951</year>) <article-title>Recent <tp:taxon-name><tp:taxon-name-part taxon-name-part-type="family">Lymnaeidae</tp:taxon-name-part></tp:taxon-name>. Their variation, morphology, taxonomy, nomenclature and distribution.</article-title><source>Kungliga Svenska Vetenskapsakademiens Handlingar, Fjärde Serien</source><volume>3</volume>(<issue>1</issue>): <fpage>1</fpage>–<lpage>223</lpage>.</mixed-citation></ref><ref id="B35"><mixed-citation xmlns:xlink="http://www.w3.org/1999/xlink" xlink:type="simple"><person-group><name name-style="western"><surname>Vinarski</surname><given-names>MV</given-names></name></person-group> (<year>2024</year>) <article-title>Nomenclator of species-group taxa of the Recent <tp:taxon-name><tp:taxon-name-part taxon-name-part-type="family">Lymnaeidae</tp:taxon-name-part></tp:taxon-name> (<tp:taxon-name><tp:taxon-name-part taxon-name-part-type="class">Gastropoda</tp:taxon-name-part></tp:taxon-name>: Hygrophila).</article-title><source>Ruthenica, Russian Malacological Journal</source><volume>34</volume>(<issue>5</issue>): <fpage>191</fpage>–<lpage>324</lpage>. <ext-link xlink:href="10.35885/ruthenica.2024.34(5).1" ext-link-type="doi" xlink:type="simple">https://doi.org/10.35885/ruthenica.2024.34(5).1</ext-link></mixed-citation></ref><ref id="B22"><mixed-citation xmlns:xlink="http://www.w3.org/1999/xlink" xlink:type="simple"><person-group><name name-style="western"><surname>Kruglov</surname><given-names>ND</given-names></name><name name-style="western"><surname>Starobogatov</surname><given-names>YI</given-names></name></person-group> (<year>1993</year>) <article-title>Guide to Recent molluscs in northern Eurasia. 3. Annotated and illustrated catalogue of species of the family <tp:taxon-name><tp:taxon-name-part taxon-name-part-type="family">Lymnaeidae</tp:taxon-name-part></tp:taxon-name> (<tp:taxon-name><tp:taxon-name-part taxon-name-part-type="class">Gastropoda</tp:taxon-name-part></tp:taxon-name><tp:taxon-name><tp:taxon-name-part taxon-name-part-type="infraclass">Pulmonata</tp:taxon-name-part></tp:taxon-name><tp:taxon-name><tp:taxon-name-part taxon-name-part-type="order">Lymnaeiformes</tp:taxon-name-part></tp:taxon-name>) of Palaearctic and adjacent river drainage areas. Part I.</article-title><source>Ruthenica, Russian Malacological Journal</source><volume>3</volume>: <fpage>65</fpage>–<lpage>92</lpage>.</mixed-citation></ref><ref id="B21"><mixed-citation xmlns:xlink="http://www.w3.org/1999/xlink" xlink:type="simple"><person-group><name name-style="western"><surname>Kruglov</surname><given-names>ND</given-names></name></person-group> (<year>2005</year>) <source>Lymnaeid Snails of Europe and Northern Asia.</source><publisher-name>Smolensk State Pedagogical University Press</publisher-name>, <publisher-loc>Smolensk</publisher-loc>, <size units="page">508 pp</size>.</mixed-citation></ref><ref id="B37"><mixed-citation xmlns:xlink="http://www.w3.org/1999/xlink" xlink:type="simple"><person-group><name name-style="western"><surname>Vinarski</surname><given-names>MV</given-names></name><name name-style="western"><surname>Kantor</surname><given-names>YuI</given-names></name></person-group> (<year>2016</year>) <source>Analytical catalogue of fresh and brackish water molluscs of Russia and adjacent countries.</source><publisher-name>Severtsov Institute of Ecology and Evolution of Russian Academy of Science</publisher-name>, <publisher-loc>Moscow</publisher-loc>, <size units="page">544 pp</size>.</mixed-citation></ref></ref-list></tp:taxon-treatment>
