# Supplementary material for: ﻿François Roffiaen's terrestrial and freshwater gastropod types in the collection of the Royal Belgian Institute of Natural Sciences
Source: Zookeys. 2025 May 21;1239:103–21. doi: 10.3897/zookeys.1239.150840 (PMC12120496; doi:10.3897/zookeys.1239.150840)
Supplement: XML Treatment for Clausilia plicatula var. albinos [file zookeys.1239.150840-treatment8.xml]

<!DOCTYPE tp:taxon-treatment
  PUBLIC "-//TaxonX//DTD Taxonomic Treatment Publishing DTD v0 20100105//EN" "tax-treatment-NSO.dtd">
<tp:taxon-treatment xmlns:tp="http://www.plazi.org/taxpub"><tp:treatment-meta><kwd-group><label>Taxon classification</label><kwd>
                    <named-content content-type="kingdom">Animalia</named-content>
                  </kwd><kwd>
                    <named-content content-type="order">Stylommatophora</named-content>
                  </kwd><kwd>
                    <named-content content-type="family">Clausiliidae</named-content>
                  </kwd></kwd-group><mixed-citation publication-type="journal"><person-group><name><surname>Salvador</surname><given-names>Rodrigo Brincalepe</given-names></name><name><surname>d'Udekem d'Acoz</surname><given-names>Cedric</given-names></name><name><surname>Vinarski</surname><given-names>Maxim V.</given-names></name><name><surname>Samyn</surname><given-names>Yves</given-names></name><name><surname>Tomotani</surname><given-names>Barbara Mizumo</given-names></name></person-group><article-title>﻿François Roffiaen's terrestrial and freshwater gastropod types in the collection of the Royal Belgian Institute of Natural Sciences</article-title><source>Zookeys</source><day>21</day><month>05</month><year>2025</year><volume>1239</volume><fpage>103</fpage><lpage>121</lpage><pub-id pub-id-type="doi">10.3897/zookeys.1239.150840</pub-id></mixed-citation></tp:treatment-meta><tp:nomenclature><label>﻿</label><tp:taxon-name>
                  <object-id xmlns:xlink="http://www.w3.org/1999/xlink" content-type="arpha" xlink:type="simple">2EEF7D40-1C85-5896-AB5D-AC575189742F</object-id>
                  <tp:taxon-name-part taxon-name-part-type="genus" reg="Clausilia">Clausilia</tp:taxon-name-part>
                  <tp:taxon-name-part taxon-name-part-type="species" reg="plicatula">plicatula</tp:taxon-name-part>
                  <tp:taxon-name-part taxon-name-part-type="infraspecific-rank">var.</tp:taxon-name-part>
                  <tp:taxon-name-part taxon-name-part-type="variety" reg="albinos">albinos</tp:taxon-name-part>
                </tp:taxon-name><tp:taxon-authority>Roffiaen, 1868</tp:taxon-authority><tp:nomenclature-citation-list><tp:nomenclature-citation><tp:taxon-name>
                      <tp:taxon-name-part taxon-name-part-type="genus" reg="Clausilia">Clausilia</tp:taxon-name-part>
                      <tp:taxon-name-part taxon-name-part-type="species" reg="plicatula">plicatula</tp:taxon-name-part>
                      <tp:taxon-name-part taxon-name-part-type="infraspecific-rank">var.</tp:taxon-name-part>
                      <tp:taxon-name-part taxon-name-part-type="variety" reg="albinos">albinos</tp:taxon-name-part>
                    </tp:taxon-name><comment>Roffiaen, 1868: 76.</comment></tp:nomenclature-citation></tp:nomenclature-citation-list></tp:nomenclature><tp:treatment-sec sec-type="type material" id="SECID0ENZAG"><title>Type material.</title><p>Single specimen, at present not located.</p></tp:treatment-sec><tp:treatment-sec sec-type="type locality" id="SECID0ESZAG"><title>Type locality.</title><p>Switzerland: Iseltwald.</p></tp:treatment-sec><tp:treatment-sec sec-type="Taxonomic status" id="SECID0EXZAG"><title>Taxonomic status.</title><p>Junior synonym of <italic><tp:taxon-name><tp:taxon-name-part taxon-name-part-type="genus" reg="Macrogastra">Macrogastra</tp:taxon-name-part><tp:taxon-name-part taxon-name-part-type="species" reg="plicatula">plicatula</tp:taxon-name-part><tp:taxon-name-part taxon-name-part-type="subspecies" reg="plicatula">plicatula</tp:taxon-name-part></tp:taxon-name></italic> (Draparnaud, 1801).</p></tp:treatment-sec><tp:treatment-sec sec-type="discussion" id="SECID0EM1AG"><title>Discussion.</title><p>No specimens belonging to this taxon were found. The original description mentioned a single shell, whitish and transparent (hence, “albinos”), as belonging to this variety, while commenting that the nominate form is common and very variable (<xref ref-type="bibr" rid="B29">Roffiaen 1868</xref>: 76). Thus, this variety based on an albino specimen (or otherwise presenting partial or total loss of pigments) can be considered synonymous with the nominate form. <italic><tp:taxon-name><tp:taxon-name-part taxon-name-part-type="genus" reg="Macrogastra">Macrogastra</tp:taxon-name-part><tp:taxon-name-part taxon-name-part-type="species" reg="plicatula">plicatula</tp:taxon-name-part></tp:taxon-name></italic> is widespread in Europe, including many records in the area encompassing Iseltwald representing <italic><tp:taxon-name><tp:taxon-name-part taxon-name-part-type="genus" reg="Macrogastra">M.</tp:taxon-name-part><tp:taxon-name-part taxon-name-part-type="species" reg="plicatula">p.</tp:taxon-name-part><tp:taxon-name-part taxon-name-part-type="subspecies" reg="plicatula">plicatula</tp:taxon-name-part></tp:taxon-name></italic> (<xref ref-type="bibr" rid="B34">Turner et al. 1998</xref>; <xref ref-type="bibr" rid="B25">Nordsieck 2006</xref>).</p></tp:treatment-sec><ref-list><ref id="B29"><mixed-citation xmlns:xlink="http://www.w3.org/1999/xlink" xlink:type="simple"><person-group><name name-style="western"><surname>Roffiaen</surname><given-names>F</given-names></name></person-group> (<year>1868</year>) <article-title>Mollusques terrestres et fluviatiles recueillis en Suisse.</article-title><source>Annales de la Société malacologique de Belgique</source><volume>3</volume>: <fpage>65</fpage>–<lpage>84</lpage>.</mixed-citation></ref><ref id="B34"><mixed-citation xmlns:xlink="http://www.w3.org/1999/xlink" xlink:type="simple"><person-group><name name-style="western"><surname>Turner</surname><given-names>H</given-names></name><name name-style="western"><surname>Kuiper</surname><given-names>JGJ</given-names></name><name name-style="western"><surname>Thew</surname><given-names>N</given-names></name><name name-style="western"><surname>Bernasconi</surname><given-names>R</given-names></name><name name-style="western"><surname>Rüetschi</surname><given-names>J</given-names></name><name name-style="western"><surname>Wüthrich</surname><given-names>M</given-names></name><name name-style="western"><surname>Gosteli</surname><given-names>M</given-names></name></person-group> (<year>1998</year>) <source>Fauna Helvetica. <tp:taxon-name><tp:taxon-name-part taxon-name-part-type="phylum">Mollusca</tp:taxon-name-part></tp:taxon-name> Atlas.</source><publisher-name>SEG/CSCF</publisher-name>, <publisher-loc>Neuchâtel</publisher-loc>, <size units="page">527 pp</size>.</mixed-citation></ref><ref id="B25"><mixed-citation xmlns:xlink="http://www.w3.org/1999/xlink" xlink:type="simple"><person-group><name name-style="western"><surname>Nordsieck</surname><given-names>H</given-names></name></person-group> (<year>2006</year>) <article-title>Systematics of the genera <italic><tp:taxon-name><tp:taxon-name-part taxon-name-part-type="genus">Macrogastra</tp:taxon-name-part></tp:taxon-name></italic> Hartmann 1841 and <italic><tp:taxon-name><tp:taxon-name-part taxon-name-part-type="genus">Julica</tp:taxon-name-part></tp:taxon-name></italic> Nordsieck 1963, with the description of new taxa.</article-title><source>Archiv für Molluskenkunde</source><volume>135</volume>: <fpage>49</fpage>–<lpage>71</lpage>. <ext-link xlink:href="10.1127/arch.moll/0003-9284/135/049-071" ext-link-type="doi" xlink:type="simple">https://doi.org/10.1127/arch.moll/0003-9284/135/049-071</ext-link></mixed-citation></ref></ref-list></tp:taxon-treatment>
