# Supplementary material for: ﻿François Roffiaen's terrestrial and freshwater gastropod types in the collection of the Royal Belgian Institute of Natural Sciences
Source: Zookeys. 2025 May 21;1239:103–21. doi: 10.3897/zookeys.1239.150840 (PMC12120496; doi:10.3897/zookeys.1239.150840)
Supplement: XML Treatment for Clausilia plicata var. elongata [file zookeys.1239.150840-treatment9.xml]

<!DOCTYPE tp:taxon-treatment
  PUBLIC "-//TaxonX//DTD Taxonomic Treatment Publishing DTD v0 20100105//EN" "tax-treatment-NSO.dtd">
<tp:taxon-treatment xmlns:tp="http://www.plazi.org/taxpub"><tp:treatment-meta><kwd-group><label>Taxon classification</label><kwd>
                    <named-content content-type="kingdom">Animalia</named-content>
                  </kwd><kwd>
                    <named-content content-type="order">Stylommatophora</named-content>
                  </kwd><kwd>
                    <named-content content-type="family">Clausiliidae</named-content>
                  </kwd></kwd-group><mixed-citation publication-type="journal"><person-group><name><surname>Salvador</surname><given-names>Rodrigo Brincalepe</given-names></name><name><surname>d'Udekem d'Acoz</surname><given-names>Cedric</given-names></name><name><surname>Vinarski</surname><given-names>Maxim V.</given-names></name><name><surname>Samyn</surname><given-names>Yves</given-names></name><name><surname>Tomotani</surname><given-names>Barbara Mizumo</given-names></name></person-group><article-title>﻿François Roffiaen's terrestrial and freshwater gastropod types in the collection of the Royal Belgian Institute of Natural Sciences</article-title><source>Zookeys</source><day>21</day><month>05</month><year>2025</year><volume>1239</volume><fpage>103</fpage><lpage>121</lpage><pub-id pub-id-type="doi">10.3897/zookeys.1239.150840</pub-id></mixed-citation></tp:treatment-meta><tp:nomenclature><label>﻿</label><tp:taxon-name>
                  <object-id xmlns:xlink="http://www.w3.org/1999/xlink" content-type="arpha" xlink:type="simple">444E414F-87A2-5C0B-ACB0-3BA9F379AF08</object-id>
                  <tp:taxon-name-part taxon-name-part-type="genus" reg="Clausilia">Clausilia</tp:taxon-name-part>
                  <tp:taxon-name-part taxon-name-part-type="species" reg="plicata">plicata</tp:taxon-name-part>
                  <tp:taxon-name-part taxon-name-part-type="infraspecific-rank">var.</tp:taxon-name-part>
                  <tp:taxon-name-part taxon-name-part-type="variety" reg="elongata">elongata</tp:taxon-name-part>
                </tp:taxon-name><tp:taxon-authority>Roffiaen, 1868</tp:taxon-authority><xref ref-type="fig" rid="F3">Fig. 3A</xref><tp:nomenclature-citation-list><tp:nomenclature-citation><tp:taxon-name>
                      <tp:taxon-name-part taxon-name-part-type="genus" reg="Clausilia">Clausilia</tp:taxon-name-part>
                      <tp:taxon-name-part taxon-name-part-type="species" reg="plicata">plicata</tp:taxon-name-part>
                      <tp:taxon-name-part taxon-name-part-type="infraspecific-rank">var.</tp:taxon-name-part>
                      <tp:taxon-name-part taxon-name-part-type="variety" reg="elongata">elongata</tp:taxon-name-part>
                    </tp:taxon-name><comment>Roffiaen, 1868: 75, pl. 1, fig. 4.</comment></tp:nomenclature-citation></tp:nomenclature-citation-list></tp:nomenclature><tp:treatment-sec sec-type="type material" id="SECID0E34AG"><title>Type material.</title><p><named-content xmlns:xlink="http://www.w3.org/1999/xlink" content-type="dwc:institutional_code" xlink:title="Royal Belgian Institute of Natural Sciences" xlink:href="http://grbio.org/institution/royal-belgian-institute-natural-sciences" xlink:type="simple">RBINS</named-content> I.G.9154/MT.1771: 3 possible syntypes, ex de Cort coll.</p></tp:treatment-sec><tp:treatment-sec sec-type="type locality" id="SECID0EH5AG"><title>Type locality.</title><p>Switzerland: Andeer.</p></tp:treatment-sec><tp:treatment-sec sec-type="Taxonomic status" id="SECID0EM5AG"><title>Taxonomic status.</title><p>Junior synonym of <italic><tp:taxon-name><tp:taxon-name-part taxon-name-part-type="genus" reg="Laciniaria">Laciniaria</tp:taxon-name-part><tp:taxon-name-part taxon-name-part-type="species" reg="plicata">plicata</tp:taxon-name-part><tp:taxon-name-part taxon-name-part-type="subspecies" reg="plicata">plicata</tp:taxon-name-part></tp:taxon-name></italic> (Draparnaud, 1801).</p></tp:treatment-sec><tp:treatment-sec sec-type="discussion" id="SECID0EB6AG"><title>Discussion.</title><p>According to the specimens’ labels, they were collected at the type locality Andeer and stem from the collection of Hugo de Cort. Furthermore, one of the labels states “types”, but there is no mention of Roffiaen or his collection. Thus, the present specimens are here considered as possible syntypes.</p><fig id="F3" position="float" orientation="portrait"><object-id xmlns:xlink="http://www.w3.org/1999/xlink" content-type="doi" xlink:type="simple">10.3897/zookeys.1239.150840.figure3</object-id><object-id xmlns:xlink="http://www.w3.org/1999/xlink" content-type="arpha" xlink:type="simple">6D8DBB0B-34C2-504F-A200-BF2725575310</object-id><label>Figure 3.</label><caption><p><bold>A</bold> possible syntype of <tp:taxon-name><tp:taxon-name-part taxon-name-part-type="genus" reg="Clausilia">Clausilia</tp:taxon-name-part><tp:taxon-name-part taxon-name-part-type="species" reg="plicata">plicata</tp:taxon-name-part><tp:taxon-name-part taxon-name-part-type="infraspecific-rank">var.</tp:taxon-name-part><tp:taxon-name-part taxon-name-part-type="variety" reg="elongata">elongata</tp:taxon-name-part></tp:taxon-name> Roffiaen, 1868, <named-content xmlns:xlink="http://www.w3.org/1999/xlink" content-type="dwc:institutional_code" xlink:title="Royal Belgian Institute of Natural Sciences" xlink:href="http://grbio.org/institution/royal-belgian-institute-natural-sciences" xlink:type="simple">RBINS</named-content> I.G.9154/MT.1771 <bold>B</bold> syntype of <italic><tp:taxon-name><tp:taxon-name-part taxon-name-part-type="genus" reg="Clausilia">Clausilia</tp:taxon-name-part><tp:taxon-name-part taxon-name-part-type="species" reg="weyersi">weyersi</tp:taxon-name-part></tp:taxon-name></italic> Roffiaen, 1868, <named-content xmlns:xlink="http://www.w3.org/1999/xlink" content-type="dwc:institutional_code" xlink:title="Royal Belgian Institute of Natural Sciences" xlink:href="http://grbio.org/institution/royal-belgian-institute-natural-sciences" xlink:type="simple">RBINS</named-content> I.G.9154/MT.1773. Labels not to scale with shells.</p></caption><graphic xmlns:xlink="http://www.w3.org/1999/xlink" xlink:href="zookeys-1239-103_article-150840__-g003.jpg" position="float" orientation="portrait" xlink:type="simple" id="oo_1335042.jpg"><uri content-type="original_file" xlink:type="simple">https://binary.pensoft.net/fig/1335042</uri></graphic></fig><p><italic><tp:taxon-name><tp:taxon-name-part taxon-name-part-type="genus" reg="Laciniaria">Laciniaria</tp:taxon-name-part><tp:taxon-name-part taxon-name-part-type="species" reg="plicata">plicata</tp:taxon-name-part><tp:taxon-name-part taxon-name-part-type="subspecies" reg="plicata">plicata</tp:taxon-name-part></tp:taxon-name></italic> is widely distributed in Central Europe, including Switzerland (<xref ref-type="bibr" rid="B34">Turner et al. 1998</xref>; <xref ref-type="bibr" rid="B26">Nordsieck 2008</xref>). The elongated spire of Roffiaen’s variety is well within the known variation in shell shape and size known in <italic><tp:taxon-name><tp:taxon-name-part taxon-name-part-type="genus" reg="Laciniaria">L.</tp:taxon-name-part><tp:taxon-name-part taxon-name-part-type="species" reg="plicata">p.</tp:taxon-name-part><tp:taxon-name-part taxon-name-part-type="subspecies" reg="plicata">plicata</tp:taxon-name-part></tp:taxon-name></italic> (<xref ref-type="bibr" rid="B26">Nordsieck 2008</xref>).</p></tp:treatment-sec><ref-list><ref id="B34"><mixed-citation xmlns:xlink="http://www.w3.org/1999/xlink" xlink:type="simple"><person-group><name name-style="western"><surname>Turner</surname><given-names>H</given-names></name><name name-style="western"><surname>Kuiper</surname><given-names>JGJ</given-names></name><name name-style="western"><surname>Thew</surname><given-names>N</given-names></name><name name-style="western"><surname>Bernasconi</surname><given-names>R</given-names></name><name name-style="western"><surname>Rüetschi</surname><given-names>J</given-names></name><name name-style="western"><surname>Wüthrich</surname><given-names>M</given-names></name><name name-style="western"><surname>Gosteli</surname><given-names>M</given-names></name></person-group> (<year>1998</year>) <source>Fauna Helvetica. <tp:taxon-name><tp:taxon-name-part taxon-name-part-type="phylum">Mollusca</tp:taxon-name-part></tp:taxon-name> Atlas.</source><publisher-name>SEG/CSCF</publisher-name>, <publisher-loc>Neuchâtel</publisher-loc>, <size units="page">527 pp</size>.</mixed-citation></ref><ref id="B26"><mixed-citation xmlns:xlink="http://www.w3.org/1999/xlink" xlink:type="simple"><person-group><name name-style="western"><surname>Nordsieck</surname><given-names>H</given-names></name></person-group> (<year>2008</year>) <article-title><italic><tp:taxon-name><tp:taxon-name-part taxon-name-part-type="genus">Alinda</tp:taxon-name-part><tp:taxon-name-part taxon-name-part-type="species">biplicata</tp:taxon-name-part></tp:taxon-name></italic> (Montagu) and <italic><tp:taxon-name><tp:taxon-name-part taxon-name-part-type="genus">Laciniaria</tp:taxon-name-part><tp:taxon-name-part taxon-name-part-type="species">plicata</tp:taxon-name-part></tp:taxon-name></italic> (Draparnaud), diversity in comparison, with the description of new subspecies.</article-title><source>Archiv für Molluskenkunde</source><volume>137</volume>: <fpage>133</fpage>–<lpage>157</lpage>. <ext-link xlink:href="10.1127/arch.moll/0003-9284/137/133-157" ext-link-type="doi" xlink:type="simple">https://doi.org/10.1127/arch.moll/0003-9284/137/133-157</ext-link></mixed-citation></ref></ref-list></tp:taxon-treatment>
