# Supplementary material for: ﻿François Roffiaen's terrestrial and freshwater gastropod types in the collection of the Royal Belgian Institute of Natural Sciences
Source: Zookeys. 2025 May 21;1239:103–21. doi: 10.3897/zookeys.1239.150840 (PMC12120496; doi:10.3897/zookeys.1239.150840)
Supplement: XML Treatment for Clausilia weyersi [file zookeys.1239.150840-treatment10.xml]

<!DOCTYPE tp:taxon-treatment
  PUBLIC "-//TaxonX//DTD Taxonomic Treatment Publishing DTD v0 20100105//EN" "tax-treatment-NSO.dtd">
<tp:taxon-treatment xmlns:tp="http://www.plazi.org/taxpub"><tp:treatment-meta><kwd-group><label>Taxon classification</label><kwd>
                    <named-content content-type="kingdom">Animalia</named-content>
                  </kwd><kwd>
                    <named-content content-type="order">Stylommatophora</named-content>
                  </kwd><kwd>
                    <named-content content-type="family">Clausiliidae</named-content>
                  </kwd></kwd-group><mixed-citation publication-type="journal"><person-group><name><surname>Salvador</surname><given-names>Rodrigo Brincalepe</given-names></name><name><surname>d'Udekem d'Acoz</surname><given-names>Cedric</given-names></name><name><surname>Vinarski</surname><given-names>Maxim V.</given-names></name><name><surname>Samyn</surname><given-names>Yves</given-names></name><name><surname>Tomotani</surname><given-names>Barbara Mizumo</given-names></name></person-group><article-title>﻿François Roffiaen's terrestrial and freshwater gastropod types in the collection of the Royal Belgian Institute of Natural Sciences</article-title><source>Zookeys</source><day>21</day><month>05</month><year>2025</year><volume>1239</volume><fpage>103</fpage><lpage>121</lpage><pub-id pub-id-type="doi">10.3897/zookeys.1239.150840</pub-id></mixed-citation></tp:treatment-meta><tp:nomenclature><label>﻿</label><tp:taxon-name>
                  <object-id xmlns:xlink="http://www.w3.org/1999/xlink" content-type="arpha" xlink:type="simple">3FB19793-6A49-5DC1-9DBB-8DC6D08CE0FB</object-id>
                  <tp:taxon-name-part taxon-name-part-type="genus" reg="Clausilia">Clausilia</tp:taxon-name-part>
                  <tp:taxon-name-part taxon-name-part-type="species" reg="weyersi">weyersi</tp:taxon-name-part>
                </tp:taxon-name><tp:taxon-authority>Roffiaen, 1868</tp:taxon-authority><xref ref-type="fig" rid="F3">Fig. 3B</xref><xref ref-type="supplementary-material" rid="S1">, Suppl. material 1</xref><tp:nomenclature-citation-list><tp:nomenclature-citation><tp:taxon-name>
                      <tp:taxon-name-part taxon-name-part-type="genus" reg="Clausilia">Clausilia</tp:taxon-name-part>
                      <tp:taxon-name-part taxon-name-part-type="species" reg="weyersi">weyersi</tp:taxon-name-part>
                    </tp:taxon-name><comment>Roffiaen, 1868: 75, pl. 1, fig. 3.</comment></tp:nomenclature-citation></tp:nomenclature-citation-list></tp:nomenclature><tp:treatment-sec sec-type="type material" id="SECID0EDEBG"><title>Type material.</title><p><named-content xmlns:xlink="http://www.w3.org/1999/xlink" content-type="dwc:institutional_code" xlink:title="Royal Belgian Institute of Natural Sciences" xlink:href="http://grbio.org/institution/royal-belgian-institute-natural-sciences" xlink:type="simple">RBINS</named-content> I.G.9154/MT.1773: 2 syntypes, ex Roffiaen coll., ex de Cort coll. <named-content xmlns:xlink="http://www.w3.org/1999/xlink" content-type="dwc:institutional_code" xlink:title="Royal Belgian Institute of Natural Sciences" xlink:href="http://grbio.org/institution/royal-belgian-institute-natural-sciences" xlink:type="simple">RBINS</named-content> I.G.9154/HIST.2486: 29 possible syntypes, ex de Cort coll.</p></tp:treatment-sec><tp:treatment-sec sec-type="type locality" id="SECID0ETEBG"><title>Type locality.</title><p>Switzerland: Weesen. “Wesen” (<xref ref-type="bibr" rid="B29">Roffiaen 1868</xref>: 75).</p></tp:treatment-sec><tp:treatment-sec sec-type="Taxonomic status" id="SECID0E4EBG"><title>Taxonomic status.</title><p>Junior synonym of <italic><tp:taxon-name><tp:taxon-name-part taxon-name-part-type="genus" reg="Laciniaria">Laciniaria</tp:taxon-name-part><tp:taxon-name-part taxon-name-part-type="species" reg="plicata">plicata</tp:taxon-name-part><tp:taxon-name-part taxon-name-part-type="subspecies" reg="plicata">plicata</tp:taxon-name-part></tp:taxon-name></italic> (Draparnaud, 1801).</p></tp:treatment-sec><tp:treatment-sec sec-type="discussion" id="SECID0ESFBG"><title>Discussion.</title><p>Lot <named-content xmlns:xlink="http://www.w3.org/1999/xlink" content-type="dwc:institutional_code" xlink:title="Royal Belgian Institute of Natural Sciences" xlink:href="http://grbio.org/institution/royal-belgian-institute-natural-sciences" xlink:type="simple">RBINS</named-content> I.G.9154/MT.1773 comes from the type locality, belonged to Roffiaen’s collection, and bears the writing “types”; its specimens are considered syntypes. Lot <named-content xmlns:xlink="http://www.w3.org/1999/xlink" content-type="dwc:institutional_code" xlink:title="Royal Belgian Institute of Natural Sciences" xlink:href="http://grbio.org/institution/royal-belgian-institute-natural-sciences" xlink:type="simple">RBINS</named-content> I.G.9154/HIST.2486, however, while coming from the type locality, has no indication to have belonged to Roffiaen’s collection or of being types, though they belonged to de Cort’s collection. Therefore, the later specimens are considered possible syntypes.</p><p><italic><tp:taxon-name><tp:taxon-name-part taxon-name-part-type="genus" reg="Clausilia">Clausilia</tp:taxon-name-part><tp:taxon-name-part taxon-name-part-type="species" reg="weyersi">weyersi</tp:taxon-name-part></tp:taxon-name></italic> bears close resemblance to typical specimens of <italic><tp:taxon-name><tp:taxon-name-part taxon-name-part-type="genus" reg="Laciniaria">Laciniaria</tp:taxon-name-part><tp:taxon-name-part taxon-name-part-type="species" reg="plicata">plicata</tp:taxon-name-part><tp:taxon-name-part taxon-name-part-type="subspecies" reg="plicata">plicata</tp:taxon-name-part></tp:taxon-name></italic>, both regarding shell shape, size and apertural barriers (<xref ref-type="bibr" rid="B26">Nordsieck 2008</xref>; see Suppl. material <xref ref-type="supplementary-material" rid="S1">1</xref> for CT scan snapshots of internal structures of shell). It can thus, be considered a junior synonym of the latter.</p></tp:treatment-sec><tp:treatment-sec><!--Section generated to contain objects referenced in tp:taxon-treatment.--><fig id="F3" position="float" orientation="portrait"><object-id xmlns:xlink="http://www.w3.org/1999/xlink" content-type="doi" xlink:type="simple">10.3897/zookeys.1239.150840.figure3</object-id><object-id xmlns:xlink="http://www.w3.org/1999/xlink" content-type="arpha" xlink:type="simple">6D8DBB0B-34C2-504F-A200-BF2725575310</object-id><label>Figure 3.</label><caption><p><bold>A</bold> possible syntype of <tp:taxon-name><tp:taxon-name-part taxon-name-part-type="genus" reg="Clausilia">Clausilia</tp:taxon-name-part><tp:taxon-name-part taxon-name-part-type="species" reg="plicata">plicata</tp:taxon-name-part><tp:taxon-name-part taxon-name-part-type="infraspecific-rank">var.</tp:taxon-name-part><tp:taxon-name-part taxon-name-part-type="variety" reg="elongata">elongata</tp:taxon-name-part></tp:taxon-name> Roffiaen, 1868, <named-content xmlns:xlink="http://www.w3.org/1999/xlink" content-type="dwc:institutional_code" xlink:title="Royal Belgian Institute of Natural Sciences" xlink:href="http://grbio.org/institution/royal-belgian-institute-natural-sciences" xlink:type="simple">RBINS</named-content> I.G.9154/MT.1771 <bold>B</bold> syntype of <italic><tp:taxon-name><tp:taxon-name-part taxon-name-part-type="genus" reg="Clausilia">Clausilia</tp:taxon-name-part><tp:taxon-name-part taxon-name-part-type="species" reg="weyersi">weyersi</tp:taxon-name-part></tp:taxon-name></italic> Roffiaen, 1868, <named-content xmlns:xlink="http://www.w3.org/1999/xlink" content-type="dwc:institutional_code" xlink:title="Royal Belgian Institute of Natural Sciences" xlink:href="http://grbio.org/institution/royal-belgian-institute-natural-sciences" xlink:type="simple">RBINS</named-content> I.G.9154/MT.1773. Labels not to scale with shells.</p></caption><graphic xmlns:xlink="http://www.w3.org/1999/xlink" xlink:href="zookeys-1239-103_article-150840__-g003.jpg" position="float" orientation="portrait" xlink:type="simple" id="oo_1335042.jpg"><uri content-type="original_file" xlink:type="simple">https://binary.pensoft.net/fig/1335042</uri></graphic></fig><supplementary-material xmlns:xlink="http://www.w3.org/1999/xlink" id="S1" position="float" orientation="portrait" xlink:type="simple"><object-id content-type="doi" xlink:type="simple">10.3897/zookeys.1239.150840.suppl1</object-id><object-id content-type="arpha" xlink:type="simple">D346532C-AA0F-51A0-8F1B-C438B1B58E6A</object-id><label>Supplementary material 1</label><caption><p>CT scan snapshots illustrating the internal structures of the shell of <italic><tp:taxon-name><tp:taxon-name-part taxon-name-part-type="genus" reg="Clausilia">Clausilia</tp:taxon-name-part><tp:taxon-name-part taxon-name-part-type="species" reg="weyersi">weyersi</tp:taxon-name-part></tp:taxon-name></italic> Roffiaen, 1868</p></caption><statement content-type="dataType"><label>Data type</label><p>pdf</p></statement><media xlink:href="zookeys-1239-103_article-150840__-s001.pdf" mimetype="application" mime-subtype="pdf" position="float" orientation="portrait" xlink:type="simple" id="oo_1335044.pdf"><uri content-type="original_file" xlink:type="simple">https://binary.pensoft.net/file/1335044</uri></media><permissions><license xlink:type="simple"><license-p>This dataset is made available under the Open Database License (http://opendatacommons.org/licenses/odbl/1.0/). The Open Database License (ODbL) is a license agreement intended to allow users to freely share, modify, and use this Dataset while maintaining this same freedom for others, provided that the original source and author(s) are credited.</license-p></license></permissions><attrib specific-use="authors">Rodrigo Brincalepe Salvador, Cedric d'Udekem d'Acoz, Maxim V. Vinarski, Yves Samyn, Barbara Mizumo Tomotani</attrib></supplementary-material></tp:treatment-sec><ref-list><ref id="B29"><mixed-citation xmlns:xlink="http://www.w3.org/1999/xlink" xlink:type="simple"><person-group><name name-style="western"><surname>Roffiaen</surname><given-names>F</given-names></name></person-group> (<year>1868</year>) <article-title>Mollusques terrestres et fluviatiles recueillis en Suisse.</article-title><source>Annales de la Société malacologique de Belgique</source><volume>3</volume>: <fpage>65</fpage>–<lpage>84</lpage>.</mixed-citation></ref><ref id="B26"><mixed-citation xmlns:xlink="http://www.w3.org/1999/xlink" xlink:type="simple"><person-group><name name-style="western"><surname>Nordsieck</surname><given-names>H</given-names></name></person-group> (<year>2008</year>) <article-title><italic><tp:taxon-name><tp:taxon-name-part taxon-name-part-type="genus">Alinda</tp:taxon-name-part><tp:taxon-name-part taxon-name-part-type="species">biplicata</tp:taxon-name-part></tp:taxon-name></italic> (Montagu) and <italic><tp:taxon-name><tp:taxon-name-part taxon-name-part-type="genus">Laciniaria</tp:taxon-name-part><tp:taxon-name-part taxon-name-part-type="species">plicata</tp:taxon-name-part></tp:taxon-name></italic> (Draparnaud), diversity in comparison, with the description of new subspecies.</article-title><source>Archiv für Molluskenkunde</source><volume>137</volume>: <fpage>133</fpage>–<lpage>157</lpage>. <ext-link xlink:href="10.1127/arch.moll/0003-9284/137/133-157" ext-link-type="doi" xlink:type="simple">https://doi.org/10.1127/arch.moll/0003-9284/137/133-157</ext-link></mixed-citation></ref></ref-list></tp:taxon-treatment>
