# Supplementary material for: ﻿François Roffiaen's terrestrial and freshwater gastropod types in the collection of the Royal Belgian Institute of Natural Sciences
Source: Zookeys. 2025 May 21;1239:103–21. doi: 10.3897/zookeys.1239.150840 (PMC12120496; doi:10.3897/zookeys.1239.150840)
Supplement: XML Treatment for Helix ruderata var. viridana [file zookeys.1239.150840-treatment11.xml]

<!DOCTYPE tp:taxon-treatment
  PUBLIC "-//TaxonX//DTD Taxonomic Treatment Publishing DTD v0 20100105//EN" "tax-treatment-NSO.dtd">
<tp:taxon-treatment xmlns:tp="http://www.plazi.org/taxpub"><tp:treatment-meta><kwd-group><label>Taxon classification</label><kwd>
                    <named-content content-type="kingdom">Animalia</named-content>
                  </kwd><kwd>
                    <named-content content-type="order">Stylommatophora</named-content>
                  </kwd><kwd>
                    <named-content content-type="family">Discidae</named-content>
                  </kwd></kwd-group><mixed-citation publication-type="journal"><person-group><name><surname>Salvador</surname><given-names>Rodrigo Brincalepe</given-names></name><name><surname>d'Udekem d'Acoz</surname><given-names>Cedric</given-names></name><name><surname>Vinarski</surname><given-names>Maxim V.</given-names></name><name><surname>Samyn</surname><given-names>Yves</given-names></name><name><surname>Tomotani</surname><given-names>Barbara Mizumo</given-names></name></person-group><article-title>﻿François Roffiaen's terrestrial and freshwater gastropod types in the collection of the Royal Belgian Institute of Natural Sciences</article-title><source>Zookeys</source><day>21</day><month>05</month><year>2025</year><volume>1239</volume><fpage>103</fpage><lpage>121</lpage><pub-id pub-id-type="doi">10.3897/zookeys.1239.150840</pub-id></mixed-citation></tp:treatment-meta><tp:nomenclature><label>﻿</label><tp:taxon-name>
                  <object-id xmlns:xlink="http://www.w3.org/1999/xlink" content-type="arpha" xlink:type="simple">1B0E640C-54CB-57CE-B3D9-E3320CEA699E</object-id>
                  <tp:taxon-name-part taxon-name-part-type="genus" reg="Helix">Helix</tp:taxon-name-part>
                  <tp:taxon-name-part taxon-name-part-type="species" reg="ruderata">ruderata</tp:taxon-name-part>
                  <tp:taxon-name-part taxon-name-part-type="infraspecific-rank">var.</tp:taxon-name-part>
                  <tp:taxon-name-part taxon-name-part-type="variety" reg="viridana">viridana</tp:taxon-name-part>
                </tp:taxon-name><tp:taxon-authority>Roffiaen, 1868</tp:taxon-authority><tp:nomenclature-citation-list><tp:nomenclature-citation><tp:taxon-name>
                      <tp:taxon-name-part taxon-name-part-type="genus" reg="Helix">Helix</tp:taxon-name-part>
                      <tp:taxon-name-part taxon-name-part-type="species" reg="ruderata">ruderata</tp:taxon-name-part>
                      <tp:taxon-name-part taxon-name-part-type="infraspecific-rank">var.</tp:taxon-name-part>
                      <tp:taxon-name-part taxon-name-part-type="variety" reg="viridana">viridana</tp:taxon-name-part>
                    </tp:taxon-name><comment>Roffiaen, 1868: 68.</comment></tp:nomenclature-citation></tp:nomenclature-citation-list></tp:nomenclature><tp:treatment-sec sec-type="type material" id="SECID0EXJBG"><title>Type material.</title><p>Not located.</p></tp:treatment-sec><tp:treatment-sec sec-type="type locality" id="SECID0E3JBG"><title>Type locality.</title><p>Switzerland: Handeck (Handegg). “La Handeck” (<xref ref-type="bibr" rid="B29">Roffiaen 1868</xref>: 68).</p></tp:treatment-sec><tp:treatment-sec sec-type="Taxonomic status" id="SECID0EGKBG"><title>Taxonomic status.</title><p>Junior synonym of <italic><tp:taxon-name><tp:taxon-name-part taxon-name-part-type="genus" reg="Discus">Discus</tp:taxon-name-part><tp:taxon-name-part taxon-name-part-type="species" reg="ruderatus">ruderatus</tp:taxon-name-part></tp:taxon-name></italic> (Hartmann, 1821).</p></tp:treatment-sec><tp:treatment-sec sec-type="discussion" id="SECID0EXKBG"><title>Discussion.</title><p>This variety was described to allocate specimens for which the single conchological character noted by <xref ref-type="bibr" rid="B29">Roffiaen (1868)</xref> was the “pale greenish colour”. The shell of <italic><tp:taxon-name><tp:taxon-name-part taxon-name-part-type="genus" reg="Discus">Discus</tp:taxon-name-part><tp:taxon-name-part taxon-name-part-type="species" reg="ruderatus">ruderatus</tp:taxon-name-part></tp:taxon-name></italic> is known to typically to be light brown to reddish brown (<xref ref-type="bibr" rid="B39">Welter-Schultes 2012</xref>), though paler yellowish and greenish brown specimens are also common (<xref ref-type="bibr" rid="B20">Kerney et al. 1979</xref>; <xref ref-type="bibr" rid="B40">Wiese 2014</xref>). Furthermore, the type locality of this variety is within the known distribution of <italic><tp:taxon-name><tp:taxon-name-part taxon-name-part-type="genus" reg="Discus">D.</tp:taxon-name-part><tp:taxon-name-part taxon-name-part-type="species" reg="ruderatus">ruderatus</tp:taxon-name-part></tp:taxon-name></italic> in Switzerland (<xref ref-type="bibr" rid="B34">Turner et al. 1998</xref>), and <xref ref-type="bibr" rid="B29">Roffiaen (1868)</xref> himself mentioned “typical” <italic><tp:taxon-name><tp:taxon-name-part taxon-name-part-type="genus" reg="Discus">D.</tp:taxon-name-part><tp:taxon-name-part taxon-name-part-type="species" reg="ruderatus">ruderatus</tp:taxon-name-part></tp:taxon-name></italic> occurring in the same place. Thus, even without access to type material, it can be surmised that <italic><tp:taxon-name><tp:taxon-name-part taxon-name-part-type="genus" reg="Helix">Helix</tp:taxon-name-part><tp:taxon-name-part taxon-name-part-type="species" reg="ruderata">ruderata</tp:taxon-name-part><tp:taxon-name-part taxon-name-part-type="subspecies" reg="viridana">viridana</tp:taxon-name-part></tp:taxon-name></italic> is very likely a junior synonym of <italic><tp:taxon-name><tp:taxon-name-part taxon-name-part-type="genus" reg="Discus">D.</tp:taxon-name-part><tp:taxon-name-part taxon-name-part-type="species" reg="ruderatus">ruderatus</tp:taxon-name-part></tp:taxon-name></italic>.</p></tp:treatment-sec><ref-list><ref id="B29"><mixed-citation xmlns:xlink="http://www.w3.org/1999/xlink" xlink:type="simple"><person-group><name name-style="western"><surname>Roffiaen</surname><given-names>F</given-names></name></person-group> (<year>1868</year>) <article-title>Mollusques terrestres et fluviatiles recueillis en Suisse.</article-title><source>Annales de la Société malacologique de Belgique</source><volume>3</volume>: <fpage>65</fpage>–<lpage>84</lpage>.</mixed-citation></ref><ref id="B39"><mixed-citation xmlns:xlink="http://www.w3.org/1999/xlink" xlink:type="simple"><person-group><name name-style="western"><surname>Welter-Schultes</surname><given-names>FW</given-names></name></person-group> (<year>2012</year>) <source>European Non-Marine Molluscs, a Guide for Species Identification.</source><publisher-name>Planet Poster Editions</publisher-name>, <publisher-loc>Göttingen</publisher-loc>, <size units="page">679 pp</size>.</mixed-citation></ref><ref id="B20"><mixed-citation xmlns:xlink="http://www.w3.org/1999/xlink" xlink:type="simple"><person-group><name name-style="western"><surname>Kerney</surname><given-names>MP</given-names></name><name name-style="western"><surname>Cameron</surname><given-names>RAD</given-names></name><name name-style="western"><surname>Riley</surname><given-names>G</given-names></name></person-group> (<year>1979</year>) <source>Land Snails of Britain &amp; North-west Europe.</source><publisher-name>Harper Collins</publisher-name>, <publisher-loc>London</publisher-loc>, <size units="page">288 pp</size>.</mixed-citation></ref><ref id="B40"><mixed-citation xmlns:xlink="http://www.w3.org/1999/xlink" xlink:type="simple"><person-group><name name-style="western"><surname>Wiese</surname><given-names>V</given-names></name></person-group> (<year>2014</year>) <source>Die Landschnecken Deutschlands.</source><publisher-name>Quelle &amp; Meyer Verlag</publisher-name>, <publisher-loc>Wiebelsheim</publisher-loc>, <size units="page">352 pp</size>.</mixed-citation></ref><ref id="B34"><mixed-citation xmlns:xlink="http://www.w3.org/1999/xlink" xlink:type="simple"><person-group><name name-style="western"><surname>Turner</surname><given-names>H</given-names></name><name name-style="western"><surname>Kuiper</surname><given-names>JGJ</given-names></name><name name-style="western"><surname>Thew</surname><given-names>N</given-names></name><name name-style="western"><surname>Bernasconi</surname><given-names>R</given-names></name><name name-style="western"><surname>Rüetschi</surname><given-names>J</given-names></name><name name-style="western"><surname>Wüthrich</surname><given-names>M</given-names></name><name name-style="western"><surname>Gosteli</surname><given-names>M</given-names></name></person-group> (<year>1998</year>) <source>Fauna Helvetica. <tp:taxon-name><tp:taxon-name-part taxon-name-part-type="phylum">Mollusca</tp:taxon-name-part></tp:taxon-name> Atlas.</source><publisher-name>SEG/CSCF</publisher-name>, <publisher-loc>Neuchâtel</publisher-loc>, <size units="page">527 pp</size>.</mixed-citation></ref></ref-list></tp:taxon-treatment>
