# Supplementary material for: ﻿François Roffiaen's terrestrial and freshwater gastropod types in the collection of the Royal Belgian Institute of Natural Sciences
Source: Zookeys. 2025 May 21;1239:103–21. doi: 10.3897/zookeys.1239.150840 (PMC12120496; doi:10.3897/zookeys.1239.150840)
Supplement: XML Treatment for Helix arbustorum var. icterica [file zookeys.1239.150840-treatment12.xml]

<!DOCTYPE tp:taxon-treatment
  PUBLIC "-//TaxonX//DTD Taxonomic Treatment Publishing DTD v0 20100105//EN" "tax-treatment-NSO.dtd">
<tp:taxon-treatment xmlns:tp="http://www.plazi.org/taxpub"><tp:treatment-meta><kwd-group><label>Taxon classification</label><kwd>
                    <named-content content-type="kingdom">Animalia</named-content>
                  </kwd><kwd>
                    <named-content content-type="order">Stylommatophora</named-content>
                  </kwd><kwd>
                    <named-content content-type="family">Helicidae</named-content>
                  </kwd></kwd-group><mixed-citation publication-type="journal"><person-group><name><surname>Salvador</surname><given-names>Rodrigo Brincalepe</given-names></name><name><surname>d'Udekem d'Acoz</surname><given-names>Cedric</given-names></name><name><surname>Vinarski</surname><given-names>Maxim V.</given-names></name><name><surname>Samyn</surname><given-names>Yves</given-names></name><name><surname>Tomotani</surname><given-names>Barbara Mizumo</given-names></name></person-group><article-title>﻿François Roffiaen's terrestrial and freshwater gastropod types in the collection of the Royal Belgian Institute of Natural Sciences</article-title><source>Zookeys</source><day>21</day><month>05</month><year>2025</year><volume>1239</volume><fpage>103</fpage><lpage>121</lpage><pub-id pub-id-type="doi">10.3897/zookeys.1239.150840</pub-id></mixed-citation></tp:treatment-meta><tp:nomenclature><label>﻿</label><tp:taxon-name>
                  <object-id xmlns:xlink="http://www.w3.org/1999/xlink" content-type="arpha" xlink:type="simple">3F582E7A-F3FC-584A-B386-086C250D300F</object-id>
                  <tp:taxon-name-part taxon-name-part-type="genus" reg="Helix">Helix</tp:taxon-name-part>
                  <tp:taxon-name-part taxon-name-part-type="species" reg="arbustorum">arbustorum</tp:taxon-name-part>
                  <tp:taxon-name-part taxon-name-part-type="infraspecific-rank">var.</tp:taxon-name-part>
                  <tp:taxon-name-part taxon-name-part-type="variety" reg="icterica">icterica</tp:taxon-name-part>
                </tp:taxon-name><tp:taxon-authority>Roffiaen, 1868</tp:taxon-authority><xref ref-type="fig" rid="F4">Fig. 4A</xref><tp:nomenclature-citation-list><tp:nomenclature-citation><tp:taxon-name>
                      <tp:taxon-name-part taxon-name-part-type="genus" reg="Helix">Helix</tp:taxon-name-part>
                      <tp:taxon-name-part taxon-name-part-type="species" reg="arbustorum">arbustorum</tp:taxon-name-part>
                      <tp:taxon-name-part taxon-name-part-type="infraspecific-rank">var.</tp:taxon-name-part>
                      <tp:taxon-name-part taxon-name-part-type="variety" reg="icterica">icterica</tp:taxon-name-part>
                    </tp:taxon-name><comment>Roffiaen, 1868: 70.</comment></tp:nomenclature-citation></tp:nomenclature-citation-list></tp:nomenclature><tp:treatment-sec sec-type="type material" id="SECID0EGQBG"><title>Type material.</title><p><named-content xmlns:xlink="http://www.w3.org/1999/xlink" content-type="dwc:institutional_code" xlink:title="Royal Belgian Institute of Natural Sciences" xlink:href="http://grbio.org/institution/royal-belgian-institute-natural-sciences" xlink:type="simple">RBINS</named-content> I.G.7065/MT.3421: 1 syntype from Weesen, ex Colbeau coll. (nr. 7065).</p></tp:treatment-sec><tp:treatment-sec sec-type="type locality" id="SECID0ERQBG"><title>Type locality.</title><p>Switzerland: Tamina, Weesen, Iseltwald, Meiringen, Sarnen. “Gorge de la Tamina, Wesen, Iseltwald, Meyringen, Sarnen” (<xref ref-type="bibr" rid="B29">Roffiaen 1868</xref>: 70).</p></tp:treatment-sec><tp:treatment-sec sec-type="Taxonomic status" id="SECID0E2QBG"><title>Taxonomic status.</title><p>Junior synonym of <italic><tp:taxon-name><tp:taxon-name-part taxon-name-part-type="genus" reg="Arianta">Arianta</tp:taxon-name-part><tp:taxon-name-part taxon-name-part-type="species" reg="arbustorum">arbustorum</tp:taxon-name-part></tp:taxon-name></italic> (Linnaeus, 1758).</p></tp:treatment-sec><tp:treatment-sec sec-type="discussion" id="SECID0EMRBG"><title>Discussion.</title><p>The present specimen stems from the collection of Jules Colbeau, is from one of the localities that constitute the taxon’s type locality as mentioned by <xref ref-type="bibr" rid="B29">Roffiaen (1868)</xref> and the label bears the writing “type”. Thus, it can be considered a syntype.</p><fig id="F4" position="float" orientation="portrait"><object-id xmlns:xlink="http://www.w3.org/1999/xlink" content-type="doi" xlink:type="simple">10.3897/zookeys.1239.150840.figure4</object-id><object-id xmlns:xlink="http://www.w3.org/1999/xlink" content-type="arpha" xlink:type="simple">87924B31-C3C6-5082-9CE7-F03D9934E736</object-id><label>Figure 4.</label><caption><p><bold>A</bold> syntype of <tp:taxon-name><tp:taxon-name-part taxon-name-part-type="genus" reg="Helix">Helix</tp:taxon-name-part><tp:taxon-name-part taxon-name-part-type="species" reg="arbustorum">arbustorum</tp:taxon-name-part><tp:taxon-name-part taxon-name-part-type="infraspecific-rank">var.</tp:taxon-name-part><tp:taxon-name-part taxon-name-part-type="variety" reg="icterica">icterica</tp:taxon-name-part></tp:taxon-name> Roffiaen, 1868, <named-content xmlns:xlink="http://www.w3.org/1999/xlink" content-type="dwc:institutional_code" xlink:title="Royal Belgian Institute of Natural Sciences" xlink:href="http://grbio.org/institution/royal-belgian-institute-natural-sciences" xlink:type="simple">RBINS</named-content> I.G.7065/MT.3421 <bold>B</bold> possible syntype of <tp:taxon-name><tp:taxon-name-part taxon-name-part-type="genus" reg="Helix">Helix</tp:taxon-name-part><tp:taxon-name-part taxon-name-part-type="species" reg="arbustorum">arbustorum</tp:taxon-name-part><tp:taxon-name-part taxon-name-part-type="infraspecific-rank">var.</tp:taxon-name-part><tp:taxon-name-part taxon-name-part-type="variety" reg="trochoidalis">trochoidalis</tp:taxon-name-part></tp:taxon-name> Roffiaen, 1868, I.G.9154/MT.4172. Labels not to scale with shells</p></caption><graphic xmlns:xlink="http://www.w3.org/1999/xlink" xlink:href="zookeys-1239-103_article-150840__-g004.jpg" position="float" orientation="portrait" xlink:type="simple" id="oo_1335043.jpg"><uri content-type="original_file" xlink:type="simple">https://binary.pensoft.net/fig/1335043</uri></graphic></fig><p>This variety was described to denote specimens lacking the typical colour pattern of nominate <italic><tp:taxon-name><tp:taxon-name-part taxon-name-part-type="genus" reg="Arianta">A.</tp:taxon-name-part><tp:taxon-name-part taxon-name-part-type="species" reg="arbustorum">arbustorum</tp:taxon-name-part></tp:taxon-name></italic>, consisting instead of entirely pale-yellow shells. Roffiaen also mentioned that such specimens were “not common but not rare either” (<xref ref-type="bibr" rid="B29">Roffiaen 1868</xref>: 70). This type of colouration is often seen in some members of this species across its range, consistent with natural interspecific phenotypic variation and sometimes is more common at some localities than others (e.g., <xref ref-type="bibr" rid="B13">Grime and Blythe 1969</xref>; <xref ref-type="bibr" rid="B27">Parkin 1971</xref>; <xref ref-type="bibr" rid="B1">Arter 1990</xref>; <xref ref-type="bibr" rid="B5">Cameron and Riley 2008</xref>; <xref ref-type="bibr" rid="B38">von Proschwitz et al. 2023</xref>). Thus, <italic><tp:taxon-name><tp:taxon-name-part taxon-name-part-type="genus" reg="Arianta">A.</tp:taxon-name-part><tp:taxon-name-part taxon-name-part-type="species" reg="Arianta">A.</tp:taxon-name-part><tp:taxon-name-part taxon-name-part-type="subspecies" reg="icterica">icterica</tp:taxon-name-part></tp:taxon-name></italic> is here considered synonymous with <italic><tp:taxon-name><tp:taxon-name-part taxon-name-part-type="genus" reg="Arianta">A.</tp:taxon-name-part><tp:taxon-name-part taxon-name-part-type="species" reg="arbustorum">arbustorum</tp:taxon-name-part></tp:taxon-name></italic>. The variability in shell shape, size and colour of <italic><tp:taxon-name><tp:taxon-name-part taxon-name-part-type="genus" reg="Arianta">A.</tp:taxon-name-part><tp:taxon-name-part taxon-name-part-type="species" reg="arbustorum">arbustorum</tp:taxon-name-part></tp:taxon-name></italic> has led to many forms, varieties, and subspecies to be described in the past centuries, which have almost always been considered junior synonyms (e.g., <xref ref-type="bibr" rid="B33">Taylor 1914</xref>).</p></tp:treatment-sec><ref-list><ref id="B29"><mixed-citation xmlns:xlink="http://www.w3.org/1999/xlink" xlink:type="simple"><person-group><name name-style="western"><surname>Roffiaen</surname><given-names>F</given-names></name></person-group> (<year>1868</year>) <article-title>Mollusques terrestres et fluviatiles recueillis en Suisse.</article-title><source>Annales de la Société malacologique de Belgique</source><volume>3</volume>: <fpage>65</fpage>–<lpage>84</lpage>.</mixed-citation></ref><ref id="B13"><mixed-citation xmlns:xlink="http://www.w3.org/1999/xlink" xlink:type="simple"><person-group><name name-style="western"><surname>Grime</surname><given-names>JP</given-names></name><name name-style="western"><surname>Blythe</surname><given-names>GM</given-names></name></person-group> (<year>1969</year>) <article-title>An investigation of the relationships between snails and vegetation at the Winnats Pass.</article-title><source>Journal of Ecology</source><volume>57</volume>(<issue>1</issue>): <fpage>45</fpage>–<lpage>66</lpage>. <ext-link xlink:href="10.2307/2258207" ext-link-type="doi" xlink:type="simple">https://doi.org/10.2307/2258207</ext-link></mixed-citation></ref><ref id="B27"><mixed-citation xmlns:xlink="http://www.w3.org/1999/xlink" xlink:type="simple"><person-group><name name-style="western"><surname>Parkin</surname><given-names>DT</given-names></name></person-group> (<year>1971</year>) <article-title>Visual selection in the land snail <italic><tp:taxon-name><tp:taxon-name-part taxon-name-part-type="genus">Arianta</tp:taxon-name-part><tp:taxon-name-part taxon-name-part-type="species">arbustorum</tp:taxon-name-part></tp:taxon-name></italic>.</article-title><source>Heredity</source><volume>26</volume>: <fpage>35</fpage>–<lpage>47</lpage>. <ext-link xlink:href="10.1038/hdy.1971.4" ext-link-type="doi" xlink:type="simple">https://doi.org/10.1038/hdy.1971.4</ext-link></mixed-citation></ref><ref id="B1"><mixed-citation xmlns:xlink="http://www.w3.org/1999/xlink" xlink:type="simple"><person-group><name name-style="western"><surname>Arter</surname><given-names>HE</given-names></name></person-group> (<year>1990</year>) <article-title>Spatial relationship and gene flow paths between populations of the alpine snail <italic><tp:taxon-name><tp:taxon-name-part taxon-name-part-type="genus">Arianta</tp:taxon-name-part><tp:taxon-name-part taxon-name-part-type="species">arbustorum</tp:taxon-name-part></tp:taxon-name></italic> (<tp:taxon-name><tp:taxon-name-part taxon-name-part-type="infraclass">Pulmonata</tp:taxon-name-part></tp:taxon-name>: <tp:taxon-name><tp:taxon-name-part taxon-name-part-type="family">Helicidae</tp:taxon-name-part></tp:taxon-name>).</article-title><source>Evolution</source><volume>44</volume>(<issue>4</issue>): <fpage>966</fpage>–<lpage>980</lpage>. <ext-link xlink:href="10.2307/2409559" ext-link-type="doi" xlink:type="simple">https://doi.org/10.2307/2409559</ext-link></mixed-citation></ref><ref id="B5"><mixed-citation xmlns:xlink="http://www.w3.org/1999/xlink" xlink:type="simple"><person-group><name name-style="western"><surname>Cameron</surname><given-names>RAD</given-names></name><name name-style="western"><surname>Riley</surname><given-names>G</given-names></name></person-group> (<year>2008</year>) <source>Land Snails in the British Isles.</source><publisher-name>FSC</publisher-name>, <publisher-loc>Shrewsbury</publisher-loc>, <size units="page">84 pp</size>.</mixed-citation></ref><ref id="B38"><mixed-citation xmlns:xlink="http://www.w3.org/1999/xlink" xlink:type="simple"><person-group><name name-style="western"><surname>von Proschwitz</surname><given-names>T</given-names></name><name name-style="western"><surname>Lundin</surname><given-names>K</given-names></name><name name-style="western"><surname>Roth</surname><given-names>J</given-names></name></person-group> (<year>2023</year>) <source>Blödtjur. Snyltsnäckor–skivsnäckor. <tp:taxon-name><tp:taxon-name-part taxon-name-part-type="phylum">Mollusca</tp:taxon-name-part></tp:taxon-name>: <tp:taxon-name><tp:taxon-name-part taxon-name-part-type="family">Pyramidellidae</tp:taxon-name-part></tp:taxon-name>–<tp:taxon-name><tp:taxon-name-part taxon-name-part-type="family">Planorbidae</tp:taxon-name-part></tp:taxon-name>.</source><publisher-name>SLU Artdatabanken</publisher-name>, <publisher-loc>Uppsala</publisher-loc>, <size units="page">528 pp</size>.</mixed-citation></ref><ref id="B33"><mixed-citation xmlns:xlink="http://www.w3.org/1999/xlink" xlink:type="simple"><person-group><name name-style="western"><surname>Taylor</surname><given-names>JW</given-names></name></person-group> (<year>1914</year>) Monograph of the Land &amp; Freshwater <tp:taxon-name><tp:taxon-name-part taxon-name-part-type="phylum">Mollusca</tp:taxon-name-part></tp:taxon-name> of the British Isles. Zonitidæ, Endodontidæ, Helicidaæ. Taylor Brothers, Leeds, 522–522.</mixed-citation></ref></ref-list></tp:taxon-treatment>
