# Supplementary material for: ﻿François Roffiaen's terrestrial and freshwater gastropod types in the collection of the Royal Belgian Institute of Natural Sciences
Source: Zookeys. 2025 May 21;1239:103–21. doi: 10.3897/zookeys.1239.150840 (PMC12120496; doi:10.3897/zookeys.1239.150840)
Supplement: XML Treatment for Helix arbustorum var. marmorata [file zookeys.1239.150840-treatment13.xml]

<!DOCTYPE tp:taxon-treatment
  PUBLIC "-//TaxonX//DTD Taxonomic Treatment Publishing DTD v0 20100105//EN" "tax-treatment-NSO.dtd">
<tp:taxon-treatment xmlns:tp="http://www.plazi.org/taxpub"><tp:treatment-meta><kwd-group><label>Taxon classification</label><kwd>
                    <named-content content-type="kingdom">Animalia</named-content>
                  </kwd><kwd>
                    <named-content content-type="order">Stylommatophora</named-content>
                  </kwd><kwd>
                    <named-content content-type="family">Helicidae</named-content>
                  </kwd></kwd-group><mixed-citation publication-type="journal"><person-group><name><surname>Salvador</surname><given-names>Rodrigo Brincalepe</given-names></name><name><surname>d'Udekem d'Acoz</surname><given-names>Cedric</given-names></name><name><surname>Vinarski</surname><given-names>Maxim V.</given-names></name><name><surname>Samyn</surname><given-names>Yves</given-names></name><name><surname>Tomotani</surname><given-names>Barbara Mizumo</given-names></name></person-group><article-title>﻿François Roffiaen's terrestrial and freshwater gastropod types in the collection of the Royal Belgian Institute of Natural Sciences</article-title><source>Zookeys</source><day>21</day><month>05</month><year>2025</year><volume>1239</volume><fpage>103</fpage><lpage>121</lpage><pub-id pub-id-type="doi">10.3897/zookeys.1239.150840</pub-id></mixed-citation></tp:treatment-meta><tp:nomenclature><label>﻿</label><tp:taxon-name>
                  <object-id xmlns:xlink="http://www.w3.org/1999/xlink" content-type="arpha" xlink:type="simple">3FF1EC14-161B-5577-9931-BC58DDB06A95</object-id>
                  <tp:taxon-name-part taxon-name-part-type="genus" reg="Helix">Helix</tp:taxon-name-part>
                  <tp:taxon-name-part taxon-name-part-type="species" reg="arbustorum">arbustorum</tp:taxon-name-part>
                  <tp:taxon-name-part taxon-name-part-type="infraspecific-rank">var.</tp:taxon-name-part>
                  <tp:taxon-name-part taxon-name-part-type="variety" reg="marmorata">marmorata</tp:taxon-name-part>
                </tp:taxon-name><tp:taxon-authority>Roffiaen, 1868</tp:taxon-authority><tp:nomenclature-citation-list><tp:nomenclature-citation><tp:taxon-name>
                      <tp:taxon-name-part taxon-name-part-type="genus" reg="Helix">Helix</tp:taxon-name-part>
                      <tp:taxon-name-part taxon-name-part-type="species" reg="arbustorum">arbustorum</tp:taxon-name-part>
                      <tp:taxon-name-part taxon-name-part-type="infraspecific-rank">var.</tp:taxon-name-part>
                      <tp:taxon-name-part taxon-name-part-type="variety" reg="marmorata">marmorata</tp:taxon-name-part>
                    </tp:taxon-name><comment>Roffiaen, 1868: 70.</comment></tp:nomenclature-citation></tp:nomenclature-citation-list></tp:nomenclature><tp:treatment-sec sec-type="type material" id="SECID0E2XBG"><title>Type material.</title><p>Not located.</p></tp:treatment-sec><tp:treatment-sec sec-type="type locality" id="SECID0EAYBG"><title>Type locality.</title><p>Switzerland: Weesen. “Se trouve en diverses localités, n’est pas rare à Wesen” (Roffiaen, 1868: 70).</p></tp:treatment-sec><tp:treatment-sec sec-type="Taxonomic status" id="SECID0EFYBG"><title>Taxonomic status.</title><p>Junior synonym of <italic><tp:taxon-name><tp:taxon-name-part taxon-name-part-type="genus" reg="Arianta">Arianta</tp:taxon-name-part><tp:taxon-name-part taxon-name-part-type="species" reg="arbustorum">arbustorum</tp:taxon-name-part></tp:taxon-name></italic> (Linnaeus, 1758).</p></tp:treatment-sec><tp:treatment-sec sec-type="discussion" id="SECID0EWYBG"><title>Discussion.</title><p>This variety was described to denote specimens lacking the dark spiral bands seen on the shells of typical <italic><tp:taxon-name><tp:taxon-name-part taxon-name-part-type="genus" reg="Arianta">Arianta</tp:taxon-name-part><tp:taxon-name-part taxon-name-part-type="species" reg="arbustorum">arbustorum</tp:taxon-name-part></tp:taxon-name></italic>. As for the case of the yellow shells of the variety <italic><tp:taxon-name><tp:taxon-name-part taxon-name-part-type="genus" reg="Arianta"/><tp:taxon-name-part taxon-name-part-type="species" reg="icterica">icterica</tp:taxon-name-part></tp:taxon-name></italic> above, this is part of the common colour polymorphism known in <italic><tp:taxon-name><tp:taxon-name-part taxon-name-part-type="genus" reg="Arianta">A.</tp:taxon-name-part><tp:taxon-name-part taxon-name-part-type="species" reg="arbustorum">arbustorum</tp:taxon-name-part></tp:taxon-name></italic> (<xref ref-type="bibr" rid="B7">Cook and King 1966</xref>; <xref ref-type="bibr" rid="B13">Grime and Blythe 1969</xref>; <xref ref-type="bibr" rid="B4">Burla and Stahel 1983</xref>; <xref ref-type="bibr" rid="B3">Burla 1984</xref>; <xref ref-type="bibr" rid="B38">von Proschwitz et al. 2023</xref>). Thus, even without having access to type material, <xref ref-type="bibr" rid="B29">Roffiaen’s (1868)</xref> description, along with current knowledge on <italic><tp:taxon-name><tp:taxon-name-part taxon-name-part-type="genus" reg="Arianta">A.</tp:taxon-name-part><tp:taxon-name-part taxon-name-part-type="species" reg="arbustorum">arbustorum</tp:taxon-name-part></tp:taxon-name></italic>, is sufficient to surmise that <italic><tp:taxon-name><tp:taxon-name-part taxon-name-part-type="genus" reg="Arianta">A.</tp:taxon-name-part><tp:taxon-name-part taxon-name-part-type="species" reg="Arianta">A.</tp:taxon-name-part><tp:taxon-name-part taxon-name-part-type="subspecies" reg="marmorata">marmorata</tp:taxon-name-part></tp:taxon-name></italic> is synonymous with <italic><tp:taxon-name><tp:taxon-name-part taxon-name-part-type="genus" reg="Arianta">A.</tp:taxon-name-part><tp:taxon-name-part taxon-name-part-type="species" reg="arbustorum">arbustorum</tp:taxon-name-part></tp:taxon-name></italic>.</p></tp:treatment-sec><ref-list><ref id="B7"><mixed-citation xmlns:xlink="http://www.w3.org/1999/xlink" xlink:type="simple"><person-group><name name-style="western"><surname>Cook</surname><given-names>LM</given-names></name><name name-style="western"><surname>King</surname><given-names>JMB</given-names></name></person-group> (<year>1966</year>) <article-title>Some data on the genetics of shell-character polymorphism in the snail <italic><tp:taxon-name><tp:taxon-name-part taxon-name-part-type="genus">Arianta</tp:taxon-name-part><tp:taxon-name-part taxon-name-part-type="species">arbustorum</tp:taxon-name-part></tp:taxon-name></italic>.</article-title><source>Genetics</source><volume>53</volume>: <fpage>415</fpage>–<lpage>425</lpage>. <ext-link xlink:href="10.1093/genetics/53.3.415" ext-link-type="doi" xlink:type="simple">https://doi.org/10.1093/genetics/53.3.415</ext-link></mixed-citation></ref><ref id="B13"><mixed-citation xmlns:xlink="http://www.w3.org/1999/xlink" xlink:type="simple"><person-group><name name-style="western"><surname>Grime</surname><given-names>JP</given-names></name><name name-style="western"><surname>Blythe</surname><given-names>GM</given-names></name></person-group> (<year>1969</year>) <article-title>An investigation of the relationships between snails and vegetation at the Winnats Pass.</article-title><source>Journal of Ecology</source><volume>57</volume>(<issue>1</issue>): <fpage>45</fpage>–<lpage>66</lpage>. <ext-link xlink:href="10.2307/2258207" ext-link-type="doi" xlink:type="simple">https://doi.org/10.2307/2258207</ext-link></mixed-citation></ref><ref id="B4"><mixed-citation xmlns:xlink="http://www.w3.org/1999/xlink" xlink:type="simple"><person-group><name name-style="western"><surname>Burla</surname><given-names>H</given-names></name><name name-style="western"><surname>Stahel</surname><given-names>W</given-names></name></person-group> (<year>1983</year>) <article-title>Altitudinal variation in <italic><tp:taxon-name><tp:taxon-name-part taxon-name-part-type="genus">Arianta</tp:taxon-name-part><tp:taxon-name-part taxon-name-part-type="species">arbustorum</tp:taxon-name-part></tp:taxon-name></italic> (<tp:taxon-name><tp:taxon-name-part taxon-name-part-type="phylum">Mollusca</tp:taxon-name-part></tp:taxon-name>, <tp:taxon-name><tp:taxon-name-part taxon-name-part-type="infraclass">Pulmonata</tp:taxon-name-part></tp:taxon-name>) in the Swiss Alps.</article-title><source>Genetica</source><volume>62</volume>: <fpage>95</fpage>–<lpage>108</lpage>. <ext-link xlink:href="10.1007/BF00116631" ext-link-type="doi" xlink:type="simple">https://doi.org/10.1007/BF00116631</ext-link></mixed-citation></ref><ref id="B3"><mixed-citation xmlns:xlink="http://www.w3.org/1999/xlink" xlink:type="simple"><person-group><name name-style="western"><surname>Burla</surname><given-names>H</given-names></name></person-group> (<year>1984</year>) <article-title>Induced environmental variation in <italic><tp:taxon-name><tp:taxon-name-part taxon-name-part-type="genus">Arianta</tp:taxon-name-part><tp:taxon-name-part taxon-name-part-type="species">arbustorum</tp:taxon-name-part></tp:taxon-name></italic> (L.).</article-title><source>Genetica</source><volume>64</volume>: <fpage>65</fpage>–<lpage>67</lpage>. <ext-link xlink:href="10.1007/BF00120255" ext-link-type="doi" xlink:type="simple">https://doi.org/10.1007/BF00120255</ext-link></mixed-citation></ref><ref id="B38"><mixed-citation xmlns:xlink="http://www.w3.org/1999/xlink" xlink:type="simple"><person-group><name name-style="western"><surname>von Proschwitz</surname><given-names>T</given-names></name><name name-style="western"><surname>Lundin</surname><given-names>K</given-names></name><name name-style="western"><surname>Roth</surname><given-names>J</given-names></name></person-group> (<year>2023</year>) <source>Blödtjur. Snyltsnäckor–skivsnäckor. <tp:taxon-name><tp:taxon-name-part taxon-name-part-type="phylum">Mollusca</tp:taxon-name-part></tp:taxon-name>: <tp:taxon-name><tp:taxon-name-part taxon-name-part-type="family">Pyramidellidae</tp:taxon-name-part></tp:taxon-name>–<tp:taxon-name><tp:taxon-name-part taxon-name-part-type="family">Planorbidae</tp:taxon-name-part></tp:taxon-name>.</source><publisher-name>SLU Artdatabanken</publisher-name>, <publisher-loc>Uppsala</publisher-loc>, <size units="page">528 pp</size>.</mixed-citation></ref><ref id="B29"><mixed-citation xmlns:xlink="http://www.w3.org/1999/xlink" xlink:type="simple"><person-group><name name-style="western"><surname>Roffiaen</surname><given-names>F</given-names></name></person-group> (<year>1868</year>) <article-title>Mollusques terrestres et fluviatiles recueillis en Suisse.</article-title><source>Annales de la Société malacologique de Belgique</source><volume>3</volume>: <fpage>65</fpage>–<lpage>84</lpage>.</mixed-citation></ref></ref-list></tp:taxon-treatment>
