# Supplementary material for: ﻿François Roffiaen's terrestrial and freshwater gastropod types in the collection of the Royal Belgian Institute of Natural Sciences
Source: Zookeys. 2025 May 21;1239:103–21. doi: 10.3897/zookeys.1239.150840 (PMC12120496; doi:10.3897/zookeys.1239.150840)
Supplement: XML Treatment for Helix arbustorum var. trochoidalis [file zookeys.1239.150840-treatment14.xml]

<!DOCTYPE tp:taxon-treatment
  PUBLIC "-//TaxonX//DTD Taxonomic Treatment Publishing DTD v0 20100105//EN" "tax-treatment-NSO.dtd">
<tp:taxon-treatment xmlns:tp="http://www.plazi.org/taxpub"><tp:treatment-meta><kwd-group><label>Taxon classification</label><kwd>
                    <named-content content-type="kingdom">Animalia</named-content>
                  </kwd><kwd>
                    <named-content content-type="order">Stylommatophora</named-content>
                  </kwd><kwd>
                    <named-content content-type="family">Helicidae</named-content>
                  </kwd></kwd-group><mixed-citation publication-type="journal"><person-group><name><surname>Salvador</surname><given-names>Rodrigo Brincalepe</given-names></name><name><surname>d'Udekem d'Acoz</surname><given-names>Cedric</given-names></name><name><surname>Vinarski</surname><given-names>Maxim V.</given-names></name><name><surname>Samyn</surname><given-names>Yves</given-names></name><name><surname>Tomotani</surname><given-names>Barbara Mizumo</given-names></name></person-group><article-title>﻿François Roffiaen's terrestrial and freshwater gastropod types in the collection of the Royal Belgian Institute of Natural Sciences</article-title><source>Zookeys</source><day>21</day><month>05</month><year>2025</year><volume>1239</volume><fpage>103</fpage><lpage>121</lpage><pub-id pub-id-type="doi">10.3897/zookeys.1239.150840</pub-id></mixed-citation></tp:treatment-meta><tp:nomenclature><label>﻿</label><tp:taxon-name>
                  <object-id xmlns:xlink="http://www.w3.org/1999/xlink" content-type="arpha" xlink:type="simple">9EBC9B42-B937-5C5B-982E-E560972BB696</object-id>
                  <tp:taxon-name-part taxon-name-part-type="genus" reg="Helix">Helix</tp:taxon-name-part>
                  <tp:taxon-name-part taxon-name-part-type="species" reg="arbustorum">arbustorum</tp:taxon-name-part>
                  <tp:taxon-name-part taxon-name-part-type="infraspecific-rank">var.</tp:taxon-name-part>
                  <tp:taxon-name-part taxon-name-part-type="variety" reg="trochoidalis">trochoidalis</tp:taxon-name-part>
                </tp:taxon-name><tp:taxon-authority>Roffiaen, 1868</tp:taxon-authority><xref ref-type="fig" rid="F4">Fig. 4B</xref><tp:nomenclature-citation-list><tp:nomenclature-citation><tp:taxon-name>
                      <tp:taxon-name-part taxon-name-part-type="genus" reg="Helix">Helix</tp:taxon-name-part>
                      <tp:taxon-name-part taxon-name-part-type="species" reg="arbustorum">arbustorum</tp:taxon-name-part>
                      <tp:taxon-name-part taxon-name-part-type="infraspecific-rank">var.</tp:taxon-name-part>
                      <tp:taxon-name-part taxon-name-part-type="variety" reg="trochoidalis">trochoidalis</tp:taxon-name-part>
                    </tp:taxon-name><comment>Roffiaen, 1868: 69, pl. 1, fig. 2.</comment></tp:nomenclature-citation></tp:nomenclature-citation-list></tp:nomenclature><tp:treatment-sec sec-type="type material" id="SECID0E44BG"><title>Type material.</title><p><named-content xmlns:xlink="http://www.w3.org/1999/xlink" content-type="dwc:institutional_code" xlink:title="Royal Belgian Institute of Natural Sciences" xlink:href="http://grbio.org/institution/royal-belgian-institute-natural-sciences" xlink:type="simple">RBINS</named-content> I.G.9154/MT.4172 and I.G.9154/MT.4171: respectively, 7 and 6 possible syntypes, ex de Cort coll.</p></tp:treatment-sec><tp:treatment-sec sec-type="type locality" id="SECID0EI5BG"><title>Type locality.</title><p>Switzerland: Andeer.</p></tp:treatment-sec><tp:treatment-sec sec-type="Taxonomic status" id="SECID0EN5BG"><title>Taxonomic status.</title><p>Junior synonym of <italic><tp:taxon-name><tp:taxon-name-part taxon-name-part-type="genus" reg="Arianta">Arianta</tp:taxon-name-part><tp:taxon-name-part taxon-name-part-type="species" reg="arbustorum">arbustorum</tp:taxon-name-part></tp:taxon-name></italic> (Linnaeus, 1758).</p></tp:treatment-sec><tp:treatment-sec sec-type="discussion" id="SECID0E55BG"><title>Discussion.</title><p>The two available specimen lots were collected at the type locality Andeer and stem from the collection of Hugo de Cort. There is no indication that they came from Roffiaen’s collection, but the specimens are a good conchological match to Roffiaen’s brief description and figures (<xref ref-type="bibr" rid="B29">Roffiaen 1868</xref>: pl. 1, fig. 2a, b). Thus, we interpret the present specimens as possible syntypes.</p><p>This variety was described to denote specimens with an elongated spire, which gives the shell a more trochoid shape. As mentioned above for shell colouration, intraspecific variation in shell shape (including spire height) is common across members of <italic><tp:taxon-name><tp:taxon-name-part taxon-name-part-type="genus" reg="Arianta">A.</tp:taxon-name-part><tp:taxon-name-part taxon-name-part-type="species" reg="arbustorum">arbustorum</tp:taxon-name-part></tp:taxon-name></italic> (e.g., <xref ref-type="bibr" rid="B9">Germain 1930</xref>; <xref ref-type="bibr" rid="B2">Baminger 1997</xref>). Thus, <italic><tp:taxon-name><tp:taxon-name-part taxon-name-part-type="genus" reg="Helix">Helix</tp:taxon-name-part><tp:taxon-name-part taxon-name-part-type="species" reg="arbustorum">arbustorum</tp:taxon-name-part><tp:taxon-name-part taxon-name-part-type="subspecies" reg="trochoidalis">trochoidalis</tp:taxon-name-part></tp:taxon-name></italic> is here considered synonymous with <italic><tp:taxon-name><tp:taxon-name-part taxon-name-part-type="genus" reg="Arianta">A.</tp:taxon-name-part><tp:taxon-name-part taxon-name-part-type="species" reg="arbustorum">arbustorum</tp:taxon-name-part></tp:taxon-name></italic>.</p></tp:treatment-sec><tp:treatment-sec><!--Section generated to contain objects referenced in tp:taxon-treatment.--><fig id="F4" position="float" orientation="portrait"><object-id xmlns:xlink="http://www.w3.org/1999/xlink" content-type="doi" xlink:type="simple">10.3897/zookeys.1239.150840.figure4</object-id><object-id xmlns:xlink="http://www.w3.org/1999/xlink" content-type="arpha" xlink:type="simple">87924B31-C3C6-5082-9CE7-F03D9934E736</object-id><label>Figure 4.</label><caption><p><bold>A</bold> syntype of <tp:taxon-name><tp:taxon-name-part taxon-name-part-type="genus" reg="Helix">Helix</tp:taxon-name-part><tp:taxon-name-part taxon-name-part-type="species" reg="arbustorum">arbustorum</tp:taxon-name-part><tp:taxon-name-part taxon-name-part-type="infraspecific-rank">var.</tp:taxon-name-part><tp:taxon-name-part taxon-name-part-type="variety" reg="icterica">icterica</tp:taxon-name-part></tp:taxon-name> Roffiaen, 1868, <named-content xmlns:xlink="http://www.w3.org/1999/xlink" content-type="dwc:institutional_code" xlink:title="Royal Belgian Institute of Natural Sciences" xlink:href="http://grbio.org/institution/royal-belgian-institute-natural-sciences" xlink:type="simple">RBINS</named-content> I.G.7065/MT.3421 <bold>B</bold> possible syntype of <tp:taxon-name><tp:taxon-name-part taxon-name-part-type="genus" reg="Helix">Helix</tp:taxon-name-part><tp:taxon-name-part taxon-name-part-type="species" reg="arbustorum">arbustorum</tp:taxon-name-part><tp:taxon-name-part taxon-name-part-type="infraspecific-rank">var.</tp:taxon-name-part><tp:taxon-name-part taxon-name-part-type="variety" reg="trochoidalis">trochoidalis</tp:taxon-name-part></tp:taxon-name> Roffiaen, 1868, I.G.9154/MT.4172. Labels not to scale with shells</p></caption><graphic xmlns:xlink="http://www.w3.org/1999/xlink" xlink:href="zookeys-1239-103_article-150840__-g004.jpg" position="float" orientation="portrait" xlink:type="simple" id="oo_1335043.jpg"><uri content-type="original_file" xlink:type="simple">https://binary.pensoft.net/fig/1335043</uri></graphic></fig></tp:treatment-sec><ref-list><ref id="B29"><mixed-citation xmlns:xlink="http://www.w3.org/1999/xlink" xlink:type="simple"><person-group><name name-style="western"><surname>Roffiaen</surname><given-names>F</given-names></name></person-group> (<year>1868</year>) <article-title>Mollusques terrestres et fluviatiles recueillis en Suisse.</article-title><source>Annales de la Société malacologique de Belgique</source><volume>3</volume>: <fpage>65</fpage>–<lpage>84</lpage>.</mixed-citation></ref><ref id="B9"><mixed-citation xmlns:xlink="http://www.w3.org/1999/xlink" xlink:type="simple"><person-group><name name-style="western"><surname>Germain</surname><given-names>L</given-names></name></person-group> (<year>1930</year>) <source>Faune de France 21. Mollusques Terrestres et Fluviatiles (première partie).</source><publisher-name>Paul Lechevalier</publisher-name>, <publisher-loc>Paris</publisher-loc>, <size units="page">897 pp</size>.</mixed-citation></ref><ref id="B2"><mixed-citation xmlns:xlink="http://www.w3.org/1999/xlink" xlink:type="simple"><person-group><name name-style="western"><surname>Baminger</surname><given-names>H</given-names></name></person-group> (<year>1997</year>) <article-title>Shell-morphometrical characterization of populations of <italic><tp:taxon-name><tp:taxon-name-part taxon-name-part-type="genus">Arianta</tp:taxon-name-part><tp:taxon-name-part taxon-name-part-type="species">arbustorum</tp:taxon-name-part></tp:taxon-name></italic> (L.) (<tp:taxon-name><tp:taxon-name-part taxon-name-part-type="class">Gastropoda</tp:taxon-name-part></tp:taxon-name>, <tp:taxon-name><tp:taxon-name-part taxon-name-part-type="family">Helicidae</tp:taxon-name-part></tp:taxon-name>) in the Ennstaler Alpen (Styria, Austria).</article-title><source>Annalen des Naturhistorischen Museums in Wien B</source><volume>99</volume>: <fpage>497</fpage>–<lpage>519</lpage>.</mixed-citation></ref></ref-list></tp:taxon-treatment>
